# Supplementary material for: Galloylated liposomes enable targeted drug delivery by overcoming protein corona shielding
Source: Nat Commun. 2025 Aug 25;16:7926. doi: 10.1038/s41467-025-63198-4 (PMC12378351; doi:10.1038/s41467-025-63198-4)
Supplement: Supplementary file 4 — Source Data [file 41467_2025_63198_MOESM4_ESM.xlsx]

## Sheet: Figure 1
	Fig.1 b	Size of blank liposomes and DOX loaded liposomes.
				GA-lipid14(0)			GA-lipid12(0)			GA-Chol
		-DOX	100.2	101.3	103.1	120.6	121.3	129.3	132.3	130.2	131.3
		+DOX	181.2	180.3	185.2	298.3	299.3	302.8	131.5	131.2	134
	Fig.1 c	Encapsulation efficiency of non-galloylated liposome (lipo) and galloylated liposomes
		GA-lipid18(0)			GA-lipid16(0)			GA-lipid14(0)			GA-lipid12(0)			GA-Chol
		0	0	0	81.25	80.23	82.23	85.42	84.23	86.23	67.23	67.23	69.34	97.91	96.87	98.24
	Fig.1 d	The sizes change of lipo and GA-P0-lipo after incubation with 50 mM metal ions
			without metal ion			Mg2+			Al3+			Ca2+
		lipo	147.7	146.3	143.9	146.3	145.6	142.9	149	139.4	146.9	146.6	147.3	143.2
		GA-P0-lipo	106.6	107.1	107.9	114.8	114.58	116	133.8	135.2	136.2	166.7	168.8	169.3
	Fig.1 e	High-resolution individual XPS spectra (C 1s and O 1s) of lipo and GA-P0-lipo.
		lipo O1s									lipo C1s										GA-P0-lipo O1s											GA-P0-lipo C1s
				O1s	O1s Scan A	Backgnd.	Envelope	Residuals					C1s Scan A	C1s	C1s Scan B	Backgnd.	Envelope	Residuals			Binding Energy (E)				O1s	O1s Scan A	Backgnd.	Envelope	Residuals			Binding Energy (E)				C1s Scan A	C1s	C1s Scan B	C1s Scan C	Backgnd.	Envelope
		Counts / s (Residuals × 2)		Counts / s (Residuals × 2)	Counts / s (Residuals × 2)	Counts / s (Residuals × 2)	Counts / s (Residuals × 2)	Counts / s (Residuals × 2)			Counts / s (Residuals × 2)		Counts / s (Residuals × 2)	Counts / s (Residuals × 2)	Counts / s (Residuals × 2)	Counts / s (Residuals × 2)	Counts / s (Residuals × 2)	Counts / s (Residuals × 2)			eV		Counts / s (Residuals × 2)		Counts / s (Residuals × 2)	Counts / s (Residuals × 2)	Counts / s (Residuals × 2)	Counts / s (Residuals × 2)	Counts / s (Residuals × 2)			eV		Counts / s (Residuals × 10)		Counts / s (Residuals × 10)	Counts / s (Residuals × 10)	Counts / s (Residuals × 10)	Counts / s (Residuals × 10)	Counts / s (Residuals × 10)	Counts / s (Residuals × 10)
		3380.41		0	0	0	3407.24	-26.8307			1811.8		0	0	0	0	1824.3	-12.5018			544.8		3380.41		0	0	0	3407.24	-26.8307			297.8		1811.8		0	0	0	0	0	1836.73
		3371.87		3376.81	3384.65	3367.31	3394.15	-22.2766			1813.71		1786.51	1788.83	1796.97	1786.51	1799.29	14.4276			544.7		3371.87		3376.81	3384.65	3367.31	3394.15	-22.2766			297.7		1813.71		1786.53	1786.51	1786.52	1811.41	1786.51	1811.44
		3330.73		3375.79	3383.62	3366.28	3393.13	-62.3995			1768.85		1784.75	1787.17	1795.4	1784.75	1797.81	-28.962			544.6		3330.73		3375.79	3383.62	3366.28	3393.13	-62.3995			297.6		1768.85		1784.78	1784.75	1784.76	1809.66	1784.75	1809.69
		3386.24		3371.12	3378.95	3361.61	3388.46	-2.22402			1751.68		1782.75	1785.27	1793.58	1782.75	1796.1	-44.42			544.5		3386.24		3371.12	3378.95	3361.61	3388.46	-2.22402			297.5		1751.68		1782.78	1782.75	1782.76	1807.65	1782.75	1807.69
		3413.18		3362.75	3370.56	3353.23	3380.09	33.0949			1778.98		1778	1780.62	1789.02	1778	1791.65	-12.6638			544.4		3413.18		3362.75	3370.56	3353.23	3380.09	33.0949			297.4		1778.98		1778.02	1778	1778	1802.9	1778	1802.93
		3401.17		3349.84	3357.64	3340.31	3367.17	33.9957			1807.58		1771.7	1774.44	1782.93	1771.7	1785.66	21.9126			544.3		3401.17		3349.84	3357.64	3340.31	3367.17	33.9957			297.3		1807.58		1771.73	1771.7	1771.71	1796.61	1771.7	1796.64
		3394.91		3333.57	3341.37	3324.03	3350.91	43.9953			1793.6		1762.44	1765.3	1773.87	1762.44	1776.72	16.8815			544.2		3394.91		3333.57	3341.37	3324.03	3350.91	43.9953			297.2		1793.6		1762.48	1762.44	1762.45	1787.35	1762.44	1787.39
		3316.69		3317.29	3325.08	3307.74	3334.62	-17.9351			1754.89		1744.69	1747.67	1756.33	1744.69	1759.3	-4.40865			544.1		3316.69		3317.29	3325.08	3307.74	3334.62	-17.9351			297.1		1754.89		1744.73	1744.69	1744.7	1769.6	1744.69	1769.64
		3306.23		3301.98	3309.76	3292.42	3319.32	-13.0831			1779.18		1722.74	1725.85	1734.59	1722.74	1737.7	41.4828			544		3306.23		3301.98	3309.76	3292.42	3319.32	-13.0831			297		1779.18		1722.79	1722.74	1722.75	1747.65	1722.74	1747.69
		3318.29		3286.47	3294.24	3276.9	3303.81	14.4875			1738.39		1697.4	1700.64	1709.47	1697.4	1712.71	25.6814			543.9		3318.29		3286.47	3294.24	3276.9	3303.81	14.4875			296.9		1738.39		1697.45	1697.4	1697.41	1722.3	1697.4	1722.36
		3330.52		3275.62	3283.38	3266.04	3292.96	37.5553			1747.71		1664.38	1667.75	1676.67	1664.38	1680.05	67.6668			543.8		3330.52		3275.62	3283.38	3266.04	3292.96	37.5553			296.8		1747.71		1664.42	1664.38	1664.38	1689.28	1664.38	1689.33
		3246.89		3263.38	3271.12	3253.78	3280.72	-33.8335			1766.83		1627.2	1630.71	1639.73	1627.2	1643.25	123.588			543.7		3246.89		3263.38	3271.12	3253.78	3280.72	-33.8335			296.7		1766.83		1627.25	1627.2	1627.2	1652.1	1627.2	1652.16
		3285.85		3248.77	3256.49	3239.15	3266.1	19.7431			1674.59		1596.46	1600.12	1609.23	1596.46	1612.9	61.6946			543.6		3285.85		3248.77	3256.49	3239.15	3266.1	19.7431			296.6		1674.59		1596.52	1596.46	1596.46	1621.36	1596.46	1621.42
		3287.18		3236.17	3243.88	3226.54	3253.51	33.6679			1590.6		1574.09	1577.92	1587.11	1574.09	1590.94	-0.340897			543.5		3287.18		3236.17	3243.88	3226.54	3253.51	33.6679			296.5		1590.6		1574.16	1574.09	1574.1	1599	1574.09	1599.07
		3221.41		3227.92	3235.61	3218.28	3245.26	-23.8549			1556.72		1560.45	1564.44	1573.73	1560.45	1577.71	-20.9921			543.4		3221.41		3227.92	3235.61	3218.28	3245.26	-23.8549			296.4		1556.72		1560.52	1560.45	1560.46	1585.35	1560.45	1585.43
		3206.26		3219.4	3227.07	3209.74	3236.74	-30.4791			1582.27		1553.57	1557.72	1567.11	1553.57	1571.26	11.0044			543.3		3206.26		3219.4	3227.07	3209.74	3236.74	-30.4791			296.3		1582.27		1553.65	1553.57	1553.58	1578.47	1553.57	1578.56
		3215.95		3215.17	3222.82	3205.48	3232.51	-16.5582			1574.28		1549.03	1553.37	1562.84	1549.03	1567.17	7.10759			543.2		3215.95		3215.17	3222.82	3205.48	3232.51	-16.5582			296.2		1574.28		1549.12	1549.03	1549.04	1573.93	1549.03	1574.03
		3181.99		3214.46	3222.09	3204.75	3231.8	-49.813			1566.27		1543.23	1547.75	1557.31	1543.23	1561.83	4.43784			543.1		3181.99		3214.46	3222.09	3204.75	3231.8	-49.813			296.1		1566.27		1543.32	1543.23	1543.24	1568.13	1543.23	1568.23
		3201.81		3211.72	3219.32	3201.98	3229.06	-27.2477			1597.79		1535.3	1540.01	1549.67	1535.3	1554.38	43.4025			543		3201.81		3211.72	3219.32	3201.98	3229.06	-27.2477			296		1597.79		1535.4	1535.3	1535.31	1560.2	1535.3	1560.31
		3264.18		3206.65	3214.22	3196.88	3223.99	40.1956			1577.4		1526.92	1531.83	1541.59	1526.92	1546.5	30.8952			542.9		3264.18		3206.65	3214.22	3196.88	3223.99	40.1956			295.9		1577.4		1527.04	1526.92	1526.93	1551.82	1526.92	1551.95
		3248.03		3199.89	3207.44	3190.1	3217.23	30.7979			1548.85		1516.06	1521.18	1531.04	1516.06	1536.16	12.6953			542.8		3248.03		3199.89	3207.44	3190.1	3217.23	30.7979			295.8		1548.85		1516.19	1516.06	1516.07	1540.97	1516.06	1541.1
		3229.99		3190.2	3197.72	3180.38	3207.54	22.448			1578.46		1501.66	1506.99	1516.95	1501.66	1522.28	56.171			542.7		3229.99		3190.2	3197.72	3180.38	3207.54	22.448			295.7		1578.46		1501.79	1501.66	1501.66	1526.56	1501.66	1526.7
		3223.38		3178.4	3185.88	3168.54	3195.73	27.6498			1569.63		1486.92	1492.48	1502.53	1486.92	1508.1	61.5355			542.6		3223.38		3178.4	3185.88	3168.54	3195.73	27.6498			295.6		1569.63		1487.07	1486.92	1486.92	1511.82	1486.92	1511.98
		3209.09		3166.31	3173.75	3156.41	3183.65	25.4462			1531.12		1472.94	1478.74	1488.89	1472.94	1494.69	36.4314			542.5		3209.09		3166.31	3173.75	3156.41	3183.65	25.4462			295.5		1531.12		1473.1	1472.94	1472.94	1497.84	1472.94	1498.01
		3213.1		3155.3	3162.7	3145.36	3172.64	40.4623			1488.78		1455.52	1461.57	1471.81	1455.52	1477.87	10.9169			542.4		3213.1		3155.3	3162.7	3145.36	3172.64	40.4623			295.4		1488.78		1455.7	1455.52	1455.53	1480.42	1455.52	1480.61
		3159.36		3144.4	3151.76	3134.42	3161.74	-2.38648			1528.71		1435.08	1441.39	1451.73	1435.08	1458.04	70.6714			542.3		3159.36		3144.4	3151.76	3134.42	3161.74	-2.38648			295.3		1528.71		1435.27	1435.08	1435.08	1459.98	1435.08	1460.18
		3172.59		3134.17	3141.48	3124.14	3151.51	21.0798			1523.31		1417.78	1424.35	1434.8	1417.78	1441.38	81.9348			542.2		3172.59		3134.17	3141.48	3124.14	3151.51	21.0798			295.2		1523.31		1417.99	1417.78	1417.78	1442.68	1417.78	1442.9
		3152.26		3122.94	3130.2	3112.86	3140.28	11.982			1434.62		1404.98	1411.84	1422.39	1404.98	1429.25	5.37119			542.1		3152.26		3122.94	3130.2	3112.86	3140.28	11.982			295.1		1434.62		1405.21	1404.98	1404.99	1429.89	1404.98	1430.13
		3187.04		3112.9	3120.11	3102.77	3130.24	56.792			1377.46		1392.67	1399.82	1410.47	1392.67	1417.62	-40.1584			542		3187.04		3112.9	3120.11	3102.77	3130.24	56.792			295		1377.46		1392.92	1392.67	1392.68	1417.57	1392.67	1417.83
		3127.84		3100.81	3107.95	3090.61	3118.15	9.69212			1401.57		1381.85	1389.31	1400.06	1381.85	1407.51	-5.94694			541.9		3127.84		3100.81	3107.95	3090.61	3118.15	9.69212			294.9		1401.57		1382.13	1381.85	1381.86	1406.76	1381.85	1407.04
		3168.98		3088.46	3095.54	3078.2	3105.8	63.1761			1417.43		1373.21	1380.98	1391.83	1373.21	1399.61	17.8261			541.8		3168.98		3088.46	3095.54	3078.2	3105.8	63.1761			294.8		1417.43		1373.5	1373.21	1373.21	1398.11	1373.21	1398.42
		3125.67		3077.8	3084.81	3067.47	3095.14	30.5267			1391.13		1365.47	1373.57	1384.53	1365.47	1392.64	-1.50681			541.7		3125.67		3077.8	3084.81	3067.47	3095.14	30.5267			294.7		1391.13		1365.79	1365.47	1365.47	1390.37	1365.47	1390.7
		3052.64		3069.02	3075.95	3058.61	3086.36	-33.7157			1338.26		1356.77	1365.22	1376.29	1356.77	1384.74	-46.4814			541.6		3052.64		3069.02	3075.95	3058.61	3086.36	-33.7157			294.6		1338.26		1357.12	1356.77	1356.78	1381.68	1356.77	1382.04
		3090.45		3062.66	3069.5	3052.16	3080	10.4542			1346.15		1346.89	1355.7	1366.87	1346.89	1375.68	-29.5283			541.5		3090.45		3062.66	3069.5	3052.16	3080	10.4542			294.5		1346.15		1347.27	1346.89	1346.89	1371.79	1346.89	1372.18
		3024.88		3061.64	3068.39	3051.05	3078.98	-54.0994			1375.22		1334.88	1344.06	1355.35	1334.88	1364.53	10.6854			541.4		3024.88		3061.64	3068.39	3051.05	3078.98	-54.0994			294.4		1375.22		1335.29	1334.88	1334.88	1359.78	1334.88	1360.21
		2996.45		3060.5	3067.15	3049.82	3077.84	-81.3889			1382.69		1321.44	1331.01	1342.41	1321.44	1351.99	30.702			541.3		2996.45		3060.5	3067.15	3049.82	3077.84	-81.3889			294.3		1382.69		1321.89	1321.44	1321.45	1346.34	1321.44	1346.81
		3090.83		3051.44	3057.99	3040.65	3068.78	22.0487			1334.22		1305.6	1315.59	1327.1	1305.6	1337.09	-2.86717			541.2		3090.83		3051.44	3057.99	3040.65	3068.78	22.0487			294.2		1334.22		1306.1	1305.6	1305.61	1330.51	1305.6	1331.02
		3148.5		3037.95	3044.38	3027.04	3055.29	93.2116			1295.15		1286.25	1296.66	1308.29	1286.25	1318.7	-23.5565			541.1		3148.5		3037.95	3044.38	3027.04	3055.29	93.2116			294.1		1295.15		1286.79	1286.25	1286.26	1311.16	1286.25	1311.71
		3099.98		3019.19	3025.49	3008.15	3036.53	63.4544			1306.35		1267.52	1278.38	1290.13	1267.52	1300.98	5.36687			541		3099.98		3019.19	3025.49	3008.15	3036.53	63.4544			294		1306.35		1268.1	1267.52	1267.53	1292.43	1267.52	1293.03
		3027.81		2993.88	3000.04	2982.7	3011.22	16.5872			1258.72		1253	1264.32	1276.19	1253	1287.51	-28.7885			540.9		3027.81		2993.88	3000.04	2982.7	3011.22	16.5872			293.9		1258.72		1253.63	1253	1253.01	1277.91	1253	1278.56
		2997.91		2968.48	2974.5	2957.16	2985.82	12.0873			1229.84		1238.2	1250	1262	1238.2	1273.8	-43.9573			540.8		2997.91		2968.48	2974.5	2957.16	2985.82	12.0873			293.8		1229.84		1238.88	1238.2	1238.21	1263.11	1238.2	1263.81
		2972.76		2947.34	2953.2	2935.86	2964.69	8.06977			1251.08		1222.99	1235.3	1247.43	1222.99	1259.73	-8.64893			540.7		2972.76		2947.34	2953.2	2935.86	2964.69	8.06977			293.7		1251.08		1223.74	1222.99	1223.01	1247.91	1222.99	1248.67
		2969.77		2931.82	2937.5	2920.15	2949.16	20.6104			1214.59		1207.93	1220.76	1233.02	1207.93	1245.85	-31.2575			540.6		2969.77		2931.82	2937.5	2920.15	2949.16	20.6104			293.6		1214.59		1208.74	1207.93	1207.95	1232.86	1207.93	1233.68
		2922.64		2923.01	2928.5	2911.16	2940.35	-17.7148			1221.58		1194.03	1207.41	1219.81	1194.03	1233.18	-11.603			540.5		2922.64		2923.01	2928.5	2911.16	2940.35	-17.7148			293.5		1221.58		1194.9	1194.03	1194.05	1218.96	1194.03	1219.85
		2860.17		2919.61	2924.89	2907.55	2936.95	-76.7776			1166		1176.09	1190.04	1202.58	1176.09	1216.53	-50.5217			540.4		2860.17		2919.61	2924.89	2907.55	2936.95	-76.7776			293.4		1166		1177.04	1176.09	1176.11	1201.03	1176.09	1201.99
		2879.48		2917.58	2922.64	2905.3	2934.92	-55.4444			1196.44		1156.07	1170.61	1183.3	1156.07	1197.84	-1.39955			540.3		2879.48		2917.58	2922.64	2905.3	2934.92	-55.4444			293.3		1196.44		1157.09	1156.07	1156.09	1181.01	1156.07	1182.05
		2937.17		2917.64	2922.46	2905.12	2934.98	2.18403			1188.17		1137.76	1152.92	1165.76	1137.76	1180.92	7.24243			540.2		2937.17		2917.64	2922.46	2905.12	2934.98	2.18403			293.2		1188.17		1138.86	1137.76	1137.78	1162.71	1137.76	1163.84
		2927.04		2917.1	2921.66	2904.31	2934.44	-7.39888			1114.76		1124.29	1140.09	1153.1	1124.29	1168.91	-54.1494			540.1		2927.04		2917.1	2921.66	2904.31	2934.44	-7.39888			293.1		1114.76		1125.48	1124.29	1124.32	1149.25	1124.29	1150.47
		2946.85		2913.7	2917.97	2900.63	2931.04	15.8083			1103.4		1109.34	1125.82	1138.99	1109.34	1155.47	-52.0714			540		2946.85		2913.7	2917.97	2900.63	2931.04	15.8083			293		1103.4		1110.63	1109.34	1109.37	1134.31	1109.34	1135.64
		2982.27		2908.92	2912.89	2895.54	2926.27	56.0017			1128.74		1103.72	1120.9	1134.26	1103.72	1151.44	-22.7035			539.9		2982.27		2908.92	2912.89	2895.54	2926.27	56.0017			292.9		1128.74		1105.12	1103.72	1103.76	1128.71	1103.72	1130.15
		2923.58		2904.91	2908.55	2891.2	2922.26	1.32389			1055.86		1102.76	1120.67	1134.21	1102.76	1152.13	-96.2698			539.8		2923.58		2904.91	2908.55	2891.2	2922.26	1.32389			292.8		1055.86		1104.27	1102.76	1102.8	1127.77	1102.76	1129.32
		2879.92		2900.97	2904.24	2886.89	2918.32	-38.3938			1115.85		1097.05	1115.73	1129.47	1097.05	1148.15	-32.3016			539.7		2879.92		2900.97	2904.24	2886.89	2918.32	-38.3938			292.7		1115.85		1098.68	1097.05	1097.1	1122.09	1097.05	1123.77
		2904.94		2897.64	2900.52	2883.16	2914.99	-10.0501			1182.79		1087.62	1107.09	1121.05	1087.62	1140.52	42.2693			539.6		2904.94		2897.64	2900.52	2883.16	2914.99	-10.0501			292.6		1182.79		1089.38	1087.62	1087.68	1112.69	1087.62	1114.51
		2900.7		2895.54	2898	2880.64	2912.9	-12.1957			1132.81		1077	1097.3	1111.48	1077	1131.78	1.02829			539.5		2900.7		2895.54	2898	2880.64	2912.9	-12.1957			292.5		1132.81		1078.9	1077	1077.06	1102.11	1077	1104.08
		2911.27		2893.99	2895.98	2878.63	2911.35	-0.0730112			1097.25		1061.09	1082.26	1096.68	1061.09	1117.85	-20.5976			539.4		2911.27		2893.99	2895.98	2878.63	2911.35	-0.0730112			292.4		1097.25		1063.14	1061.09	1061.17	1086.25	1061.09	1088.38
		2888.79		2891.91	2893.4	2876.04	2909.27	-20.4775			1092.57		1042.58	1064.66	1079.33	1042.58	1101.41	-8.84059			539.3		2888.79		2891.91	2893.4	2876.04	2909.27	-20.4775			292.3		1092.57		1044.8	1042.58	1042.68	1067.81	1042.58	1070.12
		2895.21		2889.54	2890.49	2873.13	2906.9	-11.6981			1084.47		1027.41	1050.43	1065.38	1027.41	1088.39	-3.92428			539.2		2895.21		2889.54	2890.49	2873.13	2906.9	-11.6981			292.2		1084.47		1029.8	1027.41	1027.52	1052.71	1027.41	1055.21
		2907.61		2887.69	2888.05	2870.68	2905.05	2.55746			1036.99		1014.19	1038.19	1053.44	1014.19	1077.43	-40.4427			539.1		2907.61		2887.69	2888.05	2870.68	2905.05	2.55746			292.1		1036.99		1016.77	1014.19	1014.32	1039.59	1014.19	1042.29
		2866.44		2887.58	2887.3	2869.93	2904.95	-38.5094			1026.64		1002.66	1027.68	1043.25	1002.66	1068.26	-41.6251			539		2866.44		2887.58	2887.3	2869.93	2904.95	-38.5094			292		1026.64		1005.43	1002.66	1002.81	1028.17	1002.66	1031.1
		2824.19		2887.39	2886.42	2869.04	2904.76	-80.5721			1005		994.277	1020.36	1036.28	994.277	1062.36	-57.3685			538.9		2824.19		2887.39	2886.42	2869.04	2904.76	-80.5721			291.9		1005		997.268	994.277	994.462	1019.94	994.277	1023.11
		2891.3		2886.87	2885.15	2867.77	2904.25	-12.9482			982.202		987.358	1014.55	1030.85	987.358	1058.05	-75.844			538.8		2891.3		2886.87	2885.15	2867.77	2904.25	-12.9482			291.8		982.202		990.581	987.358	987.577	1013.2	987.358	1016.64
		2907.61		2886.99	2884.45	2867.07	2904.38	3.23128			1017.77		978.003	1006.36	1023.06	978.003	1051.42	-33.6456			538.7		2907.61		2886.99	2884.45	2867.07	2904.38	3.23128			291.7		1017.77		981.475	978.003	978.263	1004.07	978.003	1007.8
		2876.12		2886.65	2883.24	2865.84	2904.05	-27.93			1046.43		968.524	998.088	1015.24	968.524	1044.8	1.62318			538.6		2876.12		2886.65	2883.24	2865.84	2904.05	-27.93			291.6		1046.43		972.263	968.524	968.832	994.866	968.524	998.915
		2885.98		2885.17	2880.8	2863.4	2902.58	-16.5988			986.372		960.281	991.105	1008.74	960.281	1039.57	-53.1976			538.5		2885.98		2885.17	2880.8	2863.4	2902.58	-16.5988			291.5		986.372		964.308	960.281	960.647	986.967	960.281	991.361
		2872.89		2884.09	2878.69	2861.27	2901.51	-28.6169			941.433		953.998	986.137	1004.31	953.998	1036.45	-95.0152			538.4		2872.89		2884.09	2878.69	2861.27	2901.51	-28.6169			291.4		941.433		958.334	953.998	954.434	981.11	953.998	985.882
		2866.17		2883.53	2877	2859.57	2900.96	-34.7822			912.122		950.155	983.664	1002.42	950.155	1035.93	-123.808			538.3		2866.17		2883.53	2877	2859.57	2900.96	-34.7822			291.3		912.122		954.823	950.155	950.674	977.794	950.155	982.982
		2879.43		2884.53	2876.78	2859.34	2901.97	-22.5379			948.154		949.747	984.684	1004.08	949.747	1039.02	-90.8665			538.2		2879.43		2884.53	2876.78	2859.34	2901.97	-22.5379			291.2		948.154		954.772	949.747	950.365	978.039	949.747	983.682
		2803.54		2885.86	2876.79	2859.34	2903.32	-99.7748			969.577		949.73	986.157	1006.26	949.73	1042.69	-73.1117			538.1		2803.54		2885.86	2876.79	2859.34	2903.32	-99.7748			291.1		969.577		955.139	949.73	950.466	978.831	949.73	984.976
		2874.67		2887.19	2876.7	2859.22	2904.67	-30.0014			977.446		949.707	987.687	1008.57	949.707	1046.55	-69.1029			538		2874.67		2887.19	2876.7	2859.22	2904.67	-30.0014			291		977.446		955.528	949.707	950.584	979.81	949.707	986.509
		2912.94		2888.36	2876.32	2858.82	2905.86	7.08075			978.302		949.676	989.275	1011.02	949.676	1050.61	-72.3123			537.9		2912.94		2888.36	2876.32	2858.82	2905.86	7.08075			290.9		978.302		955.941	949.676	950.721	981.022	949.676	988.332
		2969.63		2889.53	2875.81	2858.29	2907.05	62.5719			956.137		949.639	990.926	1013.61	949.639	1054.9	-98.764			537.8		2969.63		2889.53	2875.81	2858.29	2907.05	62.5719			290.8		956.137		956.381	949.639	950.884	982.524	949.639	990.512
		2927.72		2890.44	2874.9	2857.35	2907.99	19.7258			991.296		949.594	992.641	1016.38	949.594	1059.42	-68.1287			537.7		2927.72		2890.44	2874.9	2857.35	2907.99	19.7258			290.7		991.296		956.85	949.594	951.079	984.392	949.594	993.134
		2948.65		2891.35	2873.84	2856.26	2908.94	39.7151			1013.06		949.542	994.424	1019.32	949.542	1064.2	-51.1419			537.6		2948.65		2891.35	2873.84	2856.26	2908.94	39.7151			290.6		1013.06		957.352	949.542	951.312	986.725	949.542	996.305
		2925.31		2892.65	2873.01	2855.38	2910.28	15.0284			1017.26		949.487	996.282	1022.47	949.487	1069.26	-52.001			537.5		2925.31		2892.65	2873.01	2855.38	2910.28	15.0284			290.5		1017.26		957.893	949.487	951.597	989.661	949.487	1000.18
		2828.32		2894.45	2872.49	2854.82	2912.12	-83.8006			1001.44		949.427	998.217	1025.83	949.427	1074.62	-73.1882			537.4		2828.32		2894.45	2872.49	2854.82	2912.12	-83.8006			290.4		1001.44		958.476	949.427	951.944	993.399	949.427	1004.97
		2852.39		2896.51	2872.05	2854.33	2914.23	-61.8456			982.456		949.362	1000.23	1029.44	949.362	1080.31	-97.855			537.3		2852.39		2896.51	2872.05	2854.33	2914.23	-61.8456			290.3		982.456		959.105	949.362	952.364	998.246	949.362	1010.99
		2899.38		2899.02	2871.83	2854.06	2916.79	-17.4153			1016.79		949.292	1002.33	1033.31	949.292	1086.35	-69.5608			537.2		2899.38		2899.02	2871.83	2854.06	2916.79	-17.4153			290.2		1016.79		959.784	949.292	952.873	1004.69	949.292	1018.76
		2866.1		2902.01	2871.89	2854.04	2919.86	-53.7583			1046.14		949.216	1004.52	1037.47	949.216	1092.77	-46.6314			537.1		2866.1		2902.01	2871.89	2854.04	2919.86	-53.7583			290.1		1046.14		960.517	949.216	953.487	1013.49	949.216	1029.06
		2828.29		2905.22	2871.91	2853.98	2923.14	-94.8492			1054.86		949.134	1006.79	1041.95	949.134	1099.61	-44.753			537		2828.29		2905.22	2871.91	2853.98	2923.14	-94.8492			290		1054.86		961.31	949.134	954.229	1025.82	949.134	1043.09
		2845.94		2908.73	2871.97	2853.96	2926.74	-80.8052			1037.73		949.03	1009.15	1046.77	949.03	1106.89	-69.1624			536.9		2845.94		2908.73	2871.97	2853.96	2926.74	-80.8052			289.9		1037.73		962.153	949.03	955.108	1043.35	949.03	1062.55
		2840.06		2912.56	2872.06	2853.95	2930.68	-90.619			1110.03		948.901	1011.58	1051.97	948.901	1114.65	-4.62274			536.8		2840.06		2912.56	2872.06	2853.95	2930.68	-90.619			289.8		1110.03		963.051	948.901	956.154	1068.2	948.901	1089.6
		2893.08		2916.69	2872.15	2853.91	2934.93	-41.8503			1167.33		948.75	1014.1	1057.58	948.75	1122.94	44.3908			536.7		2893.08		2916.69	2872.15	2853.91	2934.93	-41.8503			289.7		1167.33		964.015	948.75	957.405	1102.74	948.75	1126.66
		2862.37		2921.14	2872.22	2853.85	2939.52	-77.1499			1178.66		948.572	1016.72	1063.67	948.572	1131.81	46.8476			536.6		2862.37		2921.14	2872.22	2853.85	2939.52	-77.1499			289.6		1178.66		965.047	948.572	958.902	1148.95	948.572	1175.75
		2904.19		2925.95	2872.28	2853.75	2944.48	-40.2913			1216.14		948.349	1019.4	1070.26	948.349	1141.31	74.8295			536.5		2904.19		2925.95	2872.28	2853.75	2944.48	-40.2913			289.5		1216.14		966.141	948.349	960.681	1207.45	948.349	1237.58
		2944.93		2931.11	2872.31	2853.59	2949.83	-4.89529			1311.51		948.075	1022.16	1077.42	948.075	1151.5	160.012			536.4		2944.93		2931.11	2872.31	2853.59	2949.83	-4.89529			289.4		1311.51		967.302	948.075	962.804	1276.49	948.075	1310.44
		3003.5		2936.67	2872.32	2853.39	2955.61	47.896			1410.23		947.755	1025.01	1085.22	947.755	1162.48	247.751			536.3		3003.5		2936.67	2872.32	2853.39	2955.61	47.896			289.3		1410.23		968.548	947.755	965.354	1351.08	947.755	1389.47
		3022.67		2942.66	2872.3	2853.11	2961.84	60.8323			1447.64		947.376	1027.94	1093.76	947.376	1174.32	273.316			536.2		3022.67		2942.66	2872.3	2853.11	2961.84	60.8323			289.2		1447.64		969.882	947.376	968.421	1423.21	947.376	1466.76
		3050.83		2949.16	2872.29	2852.83	2968.63	82.2022			1526.78		946.941	1030.97	1103.12	946.941	1187.15	339.621			536.1		3050.83		2949.16	2872.29	2852.83	2968.63	82.2022			289.1		1526.78		971.322	946.941	972.13	1483.38	946.941	1532.95
		2952.23		2956.2	2872.29	2852.49	2976	-23.7655			1554.27		946.459	1034.11	1113.46	946.459	1201.11	353.16			536		2952.23		2956.2	2872.29	2852.49	2976	-23.7655			289		1554.27		972.897	946.459	976.645	1523.73	946.459	1580.35
		3067.39		2963.86	2872.33	2852.15	2984.04	83.3436			1592.88		945.935	1037.4	1124.9	945.935	1216.37	376.513			535.9		3067.39		2963.86	2872.33	2852.15	2984.04	83.3436			288.9		1592.88		974.635	945.935	982.169	1541.87	945.935	1606.81
		3041.73		2972.2	2872.4	2851.78	2992.82	48.9144			1662.13		945.384	1040.85	1137.65	945.384	1233.12	429.011			535.8		3041.73		2972.2	2872.4	2851.78	2992.82	48.9144			288.8		1662.13		976.578	945.384	988.966	1544.36	945.384	1619.13
		3083.97		2981.29	2872.51	2851.39	3002.41	81.5551			1605.19		944.829	1044.53	1151.93	944.829	1251.63	353.559			535.7		3083.97		2981.29	2872.51	2851.39	3002.41	81.5551			288.7		1605.19		978.775	944.829	997.384	1525.61	944.829	1612.11
		3110.53		2991.17	2872.65	2850.93	3012.88	97.6446			1549.53		944.272	1048.47	1167.98	944.272	1272.18	277.347			535.6		3110.53		2991.17	2872.65	2850.93	3012.88	97.6446			288.6		1549.53		981.266	944.272	1007.84	1475.05	944.272	1575.62
		3132.87		3002.02	2872.86	2850.47	3024.41	108.461			1562.3		943.728	1052.75	1186.12	943.728	1295.14	267.157			535.5		3132.87		3002.02	2872.86	2850.47	3024.41	108.461			288.5		1562.3		984.103	943.728	1020.91	1400.93	943.728	1518.49
		3074.92		3013.97	2873.18	2850	3037.14	37.7834			1511.74		943.232	1057.46	1206.75	943.232	1320.98	190.757			535.4		3074.92		3013.97	2873.18	2850	3037.14	37.7834			288.4		1511.74		987.368	943.232	1037.32	1314.43	943.232	1452.66
		3063.63		3027.17	2873.58	2849.51	3051.25	12.3791			1366.96		942.79	1062.72	1230.32	942.79	1350.24	16.7151			535.3		3063.63		3027.17	2873.58	2849.51	3051.25	12.3791			288.3		1366.96		991.119	942.79	1058.03	1226.84	942.79	1390.41
		3169.44		3041.88	2874.1	2848.97	3067.01	102.434			1283.17		942.391	1068.64	1257.36	942.391	1383.62	-100.442			535.2		3169.44		3041.88	2874.1	2848.97	3067.01	102.434			288.2		1283.17		995.408	942.391	1084.23	1147.26	942.391	1342.12
		3198.84		3058.44	2874.77	2848.44	3084.77	114.068			1284.66		942.03	1075.42	1288.57	942.03	1421.96	-137.306			535.1		3198.84		3058.44	2874.77	2848.44	3084.77	114.068			288.1		1284.66		1000.3	942.03	1117.5	1081.3	942.03	1315.04
		3148.64		3077.27	2875.62	2847.88	3105	43.6368			1330.47		941.693	1083.3	1324.79	941.693	1466.39	-135.919			535		3148.64		3077.27	2875.62	2847.88	3105	43.6368			288		1330.47		1005.87	941.693	1159.83	1030.93	941.693	1313.24
		3116.46		3098.95	2876.68	2847.33	3128.31	-11.8457			1367.26		941.344	1092.58	1367.07	941.344	1518.3	-151.045			534.9		3116.46		3098.95	2876.68	2847.33	3128.31	-11.8457			287.9		1367.26		1012.18	941.344	1213.75	995.233	941.344	1338.48
		3068.3		3124.32	2878.06	2846.82	3155.55	-87.2532			1438.18		940.961	1103.7	1416.77	940.961	1579.52	-141.341			534.8		3068.3		3124.32	2878.06	2846.82	3155.55	-87.2532			287.8		1438.18		1019.31	940.961	1282.47	971.634	940.961	1391.49
		3026.17		3154.33	2879.78	2846.35	3187.75	-161.583			1489.88		940.532	1117.27	1475.68	940.532	1652.42	-162.539			534.7		3026.17		3154.33	2879.78	2846.35	3187.75	-161.583			287.7		1489.88		1027.41	940.532	1369.91	956.988	940.532	1473.24
		3085.47		3190.2	2881.84	2845.87	3226.18	-140.709			1553.85		940.045	1134.09	1546.04	940.045	1740.09	-186.239			534.6		3085.47		3190.2	2881.84	2845.87	3226.18	-140.709			287.6		1553.85		1036.6	940.047	1480.83	948.366	940.045	1585.7
		3181.81		3233.45	2884.27	2845.32	3272.41	-90.5975			1677.44		939.473	1155.17	1630.77	939.473	1846.47	-169.028			534.5		3181.81		3233.45	2884.27	2845.32	3272.41	-90.5975			287.5		1677.44		1047.05	939.478	1620.79	943.439	939.473	1732.34
		3328.33		3285.95	2887.11	2844.64	3328.41	-0.0836938			1879.12		938.782	1181.83	1733.6	938.781	1976.65	-97.5332			534.4		3328.33		3285.95	2887.11	2844.64	3328.41	-0.0836938			287.4		1879.12		1058.95	938.796	1796.1	940.563	938.781	1918.07
		3395		3349.91	2890.43	2843.82	3396.52	-1.52015			2154.61		937.926	1215.76	1859.29	937.925	2137.13	17.4817			534.3		3395		3349.91	2890.43	2843.82	3396.52	-1.52015			287.3		2154.61		1072.51	937.967	2013.58	938.679	937.925	2148.96
		3434.45		3427.93	2894.42	2842.87	3479.47	-45.0162			2477.1		936.871	1259.12	2013.83	936.869	2336.08	141.016			534.2		3434.45		3427.93	2894.42	2842.87	3479.47	-45.0162			287.2		2477.1		1088	936.982	2280.1	937.17	936.869	2431.65
		3454.81		3522.75	2899.21	2841.75	3580.21	-125.394			2752.46		935.576	1314.6	2204.57	935.573	2583.6	168.854			534.1		3454.81		3522.75	2899.21	2841.75	3580.21	-125.394			287.1		2752.46		1105.75	935.863	2601.81	935.686	935.573	2772.39
		3663.42		3637.22	2905.03	2840.41	3701.84	-38.4229			3119.59		933.974	1385.52	2440.02	933.969	2891.57	228.022			534		3663.42		3637.22	2905.03	2840.41	3701.84	-38.4229			287		3119.59		1126.11	934.688	2982.9	934.009	933.969	3175.8
		3932.79		3774.12	2912.18	2838.83	3847.47	85.3152			3726.14		932.024	1475.98	2729.05	932.014	3273.02	453.121			533.9		3932.79		3774.12	2912.18	2838.83	3847.47	85.3152			286.9		3726.14		1149.56	933.727	3423.89	932.028	932.014	3643.16
		4091.38		3935.81	2921.02	2836.92	4019.91	71.4671			4253.36		929.703	1590.98	3078.77	929.686	3740.08	513.272			533.8		4091.38		3935.81	2921.02	2836.92	4019.91	71.4671			286.8		4253.36		1176.67	933.606	3919.38	929.69	929.686	4170.28
		4327.33		4124.04	2932.09	2834.67	4221.46	105.87			4722.42		926.949	1736.46	3489.84	926.917	4299.42	423.005			533.7		4327.33		4124.04	2932.09	2834.67	4221.46	105.87			286.7		4722.42		1208.08	935.541	4455.43	926.918	926.917	4745.22
		4449.44		4339.56	2946.1	2832.05	4453.61	-4.17625			5394.52		923.734	1919.48	3948.32	923.673	4944.19	450.338			533.6		4449.44		4339.56	2946.1	2832.05	4453.61	-4.17625			286.6		5394.52		1244.63	941.905	5007.39	923.673	923.673	5346.59
		4663.92		4581.77	2963.91	2829.03	4716.65	-52.7355			5965.18		920.1	2148.25	4414.84	919.975	5643.23	321.942			533.5		4663.92		4581.77	2963.91	2829.03	4716.65	-52.7355			286.5		5965.18		1287.35	957.019	5539.29	919.975	919.975	5943.71
		5063.68		4848.35	2986.59	2825.54	5009.41	54.2654			6443.3		916.105	2432.13	4818.39	915.834	6334.96	108.338			533.4		5063.68		4848.35	2986.59	2825.54	5009.41	54.2654			286.4		6443.3		1337.47	988.169	6006.69	915.834	915.834	6500.66
		5411.6		5135.2	3015.48	2821.55	5329.13	82.4691			6906.91		911.908	2781.48	5075	911.272	6945.84	-38.9285			533.3		5411.6		5135.2	3015.48	2821.55	5329.13	82.4691			286.3		6906.91		1396.45	1047.02	6365.27	911.272	911.272	6986.2
		5714.51		5436.21	3052.12	2816.99	5671.34	43.1666			7232.5		907.9	3207.37	5152.52	906.33	7455.13	-222.633			533.2		5714.51		5436.21	3052.12	2816.99	5671.34	43.1666			286.2		7232.5		1466.08	1151.17	6585.82	906.33	906.33	7390.41
		6045.93		5743.5	3098.32	2811.81	6030.01	15.923			7669.4		904.968	3720.9	5093.24	901.001	7917.1	-247.702			533.1		6045.93		5743.5	3098.32	2811.81	6030.01	15.923			286.1		7669.4		1548.43	1325.4	6672.58	901.001	901.001	7744.41
		6389.89		6047.75	3156.19	2806.07	6397.87	-7.98453			8261.82		905.238	4332.22	4814.2	895.3	8261.06	0.761041			533		6389.89		6047.75	3156.19	2806.07	6397.87	-7.98453			286		8261.82		1646.01	1602.31	6675.25	895.3	895.3	8132.97
		6659.05		6338.62	3227.93	2799.74	6766.81	-107.758			8664.96		913.401	5048.87	4383.91	889.244	8567.69	97.2725			532.9		6659.05		6338.62	3227.93	2799.74	6766.81	-107.758			285.9		8664.96		1761.82	2021.21	6521.86	889.244	889.244	8526.4
		7024.04		6605.47	3315.77	2792.81	7128.43	-104.391			9018.34		938.97	5873.14	3899.71	882.812	8946.19	72.1411			532.8		7024.04		6605.47	3315.77	2792.81	7128.43	-104.391			285.8		9018.34		1899.44	2624.58	6165.7	882.812	882.812	8924.09
		7395.08		6838.26	3421.82	2785.25	7474.83	-79.7467			9462.69		999.755	6798.72	3432.73	875.98	9479.25	-16.5575			532.7		7395.08		6838.26	3421.82	2785.25	7474.83	-79.7467			285.7		9462.69		2063.14	3451.71	5656.44	875.98	875.98	9419.32
		7774.93		7028.46	3547.91	2777.09	7799.28	-24.357			10055.8		1126.03	7806.33	3018.7	868.694	10213.7	-157.902			532.6		7774.93		7028.46	3547.91	2777.09	7799.28	-24.357			285.6		10055.8		2257.96	4529.41	5056.27	868.694	868.694	10106.2
		8091.59		7169.87	3695.29	2768.28	8096.89	-5.29509			10954.2		1363.97	8859.17	2667.67	860.818	11169.2	-215.007			532.5		8091.59		7169.87	3695.29	2768.28	8096.89	-5.29509			285.5		10954.2		2489.78	5861.02	4424.97	860.818	860.818	11054.1
		8425.54		7259.53	3864.52	2758.93	8365.12	60.4201			12191.4		1775.63	9899.88	2376.25	852.143	12347.5	-156.06			532.4		8425.54		7259.53	3864.52	2758.93	8365.12	60.4201			285.4		12191.4		2765.28	7416.22	3810.2	852.143	852.143	12287.4
		8526.52		7297.97	4055.03	2749.07	8603.93	-77.4094			13787.8		2431.54	10851.3	2135.89	842.453	13733.8	53.964			532.3		8526.52		7297.97	4055.03	2749.07	8603.93	-77.4094			285.3		13787.8		3091.77	9124.6	3243.98	842.453	842.453	13775.4
		8795.05		7285.84	4264.95	2738.76	8812.03	-16.9745			15533.7		3392.66	11623.8	1937.18	831.579	15290.5	243.192			532.2		8795.05		7285.84	4264.95	2738.76	8812.03	-16.9745			285.2		15533.7		3476.41	10876.6	2743.76	831.579	831.579	15433.6
		9007.38		7202.31	4490.95	2728.09	8965.16	42.2218			17145		4681	12130.6	1771.65	819.423	16944.4	200.676			532.1		9007.38		7202.31	4490.95	2728.09	8965.16	42.2218			285.1		17145		3924.05	12533.6	2315.74	819.423	819.423	17134.6
		9052.5		7046.47	4728.12	2717.17	9057.42	-4.92279			18616.4		6244.61	12307.2	1632.25	805.947	18572.2	44.2287			532		9052.5		7046.47	4728.12	2717.17	9057.42	-4.92279			285		18616.4		4432.3	13945.2	1958.44	805.947	805.947	18724
		9082.7		6825.41	4969.94	2706.01	9089.34	-6.64113			20086.2		7929.4	12122.8	1513.51	791.264	19983.2	103.062			531.9		9082.7		6825.41	4969.94	2706.01	9089.34	-6.64113			284.9		20086.2		4981.61	14955	1665.95	791.264	791.264	20020
		9171.28		6549.24	5208.7	2694.75	9063.18	108.094			20990.8		9477.85	11593	1411.29	775.677	20930.8	60.0373			531.8		9171.28		6549.24	5208.7	2694.75	9063.18	108.094			284.8		20990.8		5519.25	15384.2	1430.33	775.677	775.677	20782.5
		9015.9		6230.18	5435.83	2683.55	8982.46	33.4398			20906.5		10583.5	10783.6	1322.52	759.562	21170.6	-264.055			531.7		9015.9		6230.18	5435.83	2683.55	8982.46	33.4398			284.7		20906.5		5948	15262	1242.99	759.562	759.562	20933.9
		8797.2		5881.55	5642.45	2672.47	8851.53	-54.3284			20251.5		11044.1	9785.24	1244.93	743.352	20587.6	-336.096			531.6		8797.2		5881.55	5642.45	2672.47	8851.53	-54.3284			284.6		20251.5		6163.35	14599.4	1095.69	743.352	743.352	20371.7
		8655.04		5516.92	5820.23	2661.56	8675.6	-20.5554			19115.6		11004.7	8691.98	1176.98	727.627	19418.4	-302.783			531.5		8655.04		5516.92	5820.23	2661.56	8675.6	-20.5554			284.5		19115.6		6180.07	13450.7	981.126	727.627	727.627	19156.6
		8551.86		5149.33	5962.49	2650.94	8460.88	90.9809			17093.4		10378.2	7585.44	1117.56	712.95	17655.3	-561.863			531.4		8551.86		5149.33	5962.49	2650.94	8460.88	90.9809			284.4		17093.4		5807.01	11940.8	893.011	712.95	712.95	17214.9
		8275.39		4790.39	6065.19	2640.71	8214.87	60.5253			14608		9197.79	6526.53	1065.77	699.725	15390.6	-782.641			531.3		8275.39		4790.39	6065.19	2640.71	8214.87	60.5253			284.3		14608		5033.33	10222.3	825.994	699.725	699.725	14682.1
		7881.39		4449.75	6127.93	2630.88	7946.81	-65.4186			12098.3		7673.72	5554.5	1020.83	688.237	12872.6	-774.259			531.2		7881.39		4449.75	6127.93	2630.88	7946.81	-65.4186			284.2		12098.3		4174.02	8450.08	775.654	688.237	688.237	12023.3
		7635.62		4134.89	6155.19	2621.51	7668.57	-32.9525			9724.33		6047.08	4690.07	982.095	678.672	10361.9	-637.568			531.1		7635.62		4134.89	6155.19	2621.51	7668.57	-32.9525			284.1		9724.33		3419.17	6759.04	738.414	678.672	678.672	9559.27
		7286.52		3850.93	6157.03	2612.67	7395.28	-108.768			7493.04		4528.2	3940.03	948.83	670.987	8075.09	-582.048			531		7286.52		3850.93	6157.03	2612.67	7395.28	-108.768			284		7493.04		2821.03	5248.69	711.288	670.987	670.987	7439.04
		7006.15		3600.65	6142.2	2604.35	7138.5	-132.344			5728.75		3256.13	3301.87	920.312	665.008	6148.3	-419.547			530.9		7006.15		3600.65	6142.2	2604.35	7138.5	-132.344			283.9		5728.75		2365.99	3977.23	691.842	665.008	665.008	5705.05
		6761.83		3384.76	6081.47	2596.48	6869.75	-107.926			4295.68		2287.9	2767.51	895.837	660.488	4630.27	-334.596			530.8		6761.83		3384.76	6081.47	2596.48	6869.75	-107.926			283.8		4295.68		2023.39	2963.76	678.119	660.488	660.488	4344.29
		6596.23		3202.39	5971.38	2589.06	6584.71	11.5199			3292.5		1612.85	2326.05	874.765	657.159	3499.34	-206.839			530.7		6596.23		3202.39	5971.38	2589.06	6584.71	11.5199			283.7		3292.5		1764.36	2196.46	668.591	657.159	657.159	3315.09
		6299.18		3051.36	5816.37	2582.1	6285.64	13.5413			2531.28		1179.49	1965.55	856.509	654.743	2692.07	-160.786			530.6		6299.18		3051.36	5816.37	2582.1	6285.64	13.5413			283.6		2531.28		1566.4	1643.42	662.056	654.743	654.743	2562.4
		5971.59		2928.63	5622.69	2575.56	5975.76	-4.17007			1979.55		922.415	1674.22	840.573	653.003	2131.2	-151.653			530.5		5971.59		2928.63	5622.69	2575.56	5975.76	-4.17007			283.5		1979.55		1413.09	1263.3	657.619	653.003	653.003	2028.01
		5757.3		2830.67	5397.92	2569.44	5659.15	98.1458			1643.7		781.071	1440.99	826.534	651.733	1745.13	-101.43			530.4		5757.3		2830.67	5397.92	2569.44	5659.15	98.1458			283.4		1643.7		1292.66	1013.79	654.606	651.733	651.733	1657.59
		5550.25		2753.91	5150.67	2563.85	5340.73	209.515			1463.89		708.862	1255.98	814.076	650.8	1477.32	-13.4248			530.3		5550.25		2753.91	5150.67	2563.85	5340.73	209.515			283.3		1463.89		1196.75	857.229	652.565	650.8	650.8	1404.95
		5083.43		2694.78	4889.72	2558.79	5025.71	57.7259			1254.45		674.482	1110.47	802.949	650.108	1287.69	-33.2434			530.2		5083.43		2694.78	4889.72	2558.79	5025.71	57.7259			283.2		1254.45		1119.38	763.222	651.176	650.108	650.108	1233.56
		4754.37		2649.94	4623.66	2554.27	4719.33	35.0385			1078.39		659.145	997.012	792.941	649.576	1149.95	-71.5518			530.1		4754.37		2649.94	4623.66	2554.27	4719.33	35.0385			283.1		1078.39		1056.19	709.145	650.215	649.576	649.576	1116.39
		4452.87		2616.5	4360.42	2550.3	4426.61	26.2583			1008.4		652.667	909.27	783.889	649.154	1047.52	-39.1182			530		4452.87		2616.5	4360.42	2550.3	4426.61	26.2583			283		1008.4		1004.01	679.303	649.53	649.154	649.154	1034.53
		4142.07		2591.95	4106.89	2546.91	4151.93	-9.86353			982.531		650.029	841.997	775.675	648.823	970.056	12.4746			529.9		4142.07		2591.95	4106.89	2546.91	4151.93	-9.86353			282.9		982.531		960.487	663.487	649.041	648.823	648.823	975.37
		3901.83		2574.17	3868.64	2544.04	3898.77	3.06121			916.543		648.936	790.842	768.185	648.548	910.866	5.677			529.8		3901.83		2574.17	3868.64	2544.04	3898.77	3.06121			282.8		916.543		923.847	655.404	648.673	648.548	648.548	930.827
		3604.04		2561.49	3649.82	2541.67	3669.64	-65.602			910.318		648.424	752.26	761.321	648.307	865.39	44.9285			529.7		3604.04		2561.49	3649.82	2541.67	3669.64	-65.602			282.7		910.318		892.73	651.387	648.378	648.307	648.307	895.881
		3322.29		2552.58	3453.16	2539.75	3465.98	-143.691			873.427		648.128	723.406	755.017	648.096	830.36	43.0668			529.6		3322.29		2552.58	3453.16	2539.75	3465.98	-143.691			282.6		873.427		866.103	649.426	648.135	648.096	648.096	867.473
		3160.6		2546.39	3280.02	2538.23	3288.18	-127.581			831.99		647.922	702.013	749.219	647.913	803.327	28.6631			529.5		3160.6		2546.39	3280.02	2538.23	3288.18	-127.581			282.5		831.99		843.166	648.465	647.935	647.913	647.913	843.739
		3015.3		2542.13	3130.56	2537.03	3135.66	-120.361			805.118		647.757	686.287	743.871	647.755	782.406	22.7115			529.4		3015.3		2542.13	3130.56	2537.03	3135.66	-120.361			282.4		805.118		823.279	647.975	647.766	647.755	647.755	823.511
		2994.95		2539.2	3003.97	2536.06	3007.11	-12.1611			774.566		647.62	674.828	738.933	647.619	766.143	8.42337			529.3		2994.95		2539.2	3003.97	2536.06	3007.11	-12.1611			282.3		774.566		805.942	647.703	647.625	647.619	647.619	806.032
		2914.48		2537.16	2898.7	2535.26	2900.6	13.8832			768.772		647.5	666.546	734.361	647.5	753.406	15.3657			529.2		2914.48		2537.16	2898.7	2535.26	2900.6	13.8832			282.2		768.772		790.743	647.531	647.503	647.5	647.5	790.777
		2859.68		2535.72	2812.72	2534.59	2813.85	45.8262			773.29		647.394	660.608	730.117	647.394	743.331	29.9586			529.1		2859.68		2535.72	2812.72	2534.59	2813.85	45.8262			282.1		773.29		777.352	647.405	647.396	647.394	647.394	777.365
		2789.86		2534.68	2743.73	2534.02	2744.39	45.4696			755.172		647.292	656.38	726.164	647.292	735.252	19.9204			529		2789.86		2534.68	2743.73	2534.02	2744.39	45.4696			282		755.172		765.495	647.296	647.293	647.292	647.292	765.499
		2737.15		2533.9	2689.31	2533.52	2689.69	47.4581			776.093		647.186	653.38	722.469	647.186	728.662	47.4313			528.9		2737.15		2533.9	2689.31	2533.52	2689.69	47.4581			281.9		776.093		754.943	647.188	647.187	647.186	647.186	754.945
		2765.61		2533.31	2647.13	2533.1	2647.34	118.27			800.484		647.086	651.269	719.017	647.086	723.2	77.2836			528.8		2765.61		2533.31	2647.13	2533.1	2647.34	118.27			281.8		800.484		745.525	647.086	647.086	647.086	647.086	745.526
		2717.99		2532.86	2614.98	2532.74	2615.1	102.896			734.551		646.99	649.789	715.787	646.99	718.587	15.9644			528.7		2717.99		2532.86	2614.98	2532.74	2615.1	102.896			281.7		734.551		737.088	646.99	646.99	646.99	646.99	737.088
		2653.03		2532.48	2590.84	2532.41	2590.91	62.1246			748.778		646.894	648.751	712.758	646.894	714.614	34.1642			528.6		2653.03		2532.48	2590.84	2532.41	2590.91	62.1246			281.6		748.778		729.502	646.894	646.895	646.894	646.894	729.502
		2728.76		2532.11	2572.98	2532.08	2573.02	155.739			747.919		646.811	648.031	709.923	646.811	711.143	36.7766			528.5		2728.76		2532.11	2572.98	2532.08	2573.02	155.739			281.5		747.919		722.67	646.811	646.811	646.811	646.811	722.67
		2737.1		2531.76	2559.96	2531.74	2559.97	177.128			704.852		646.746	647.54	707.275	646.746	708.069	-3.21642			528.4		2737.1		2531.76	2559.96	2531.74	2559.97	177.128			281.4		704.852		716.509	646.746	646.746	646.746	646.746	716.509
		2771.86		2531.42	2550.58	2531.41	2550.59	221.269			687.387		646.681	647.193	704.781	646.681	705.293	-17.906			528.3		2771.86		2531.42	2550.58	2531.41	2550.59	221.269			281.3		687.387		710.923	646.681	646.681	646.681	646.681	710.923
		2705.76		2531.11	2543.94	2531.1	2543.95	161.819			735.129		646.617	646.944	702.431	646.617	702.758	32.3703			528.2		2705.76		2531.11	2543.94	2531.1	2543.95	161.819			281.2		735.129		705.846	646.617	646.617	646.617	646.617	705.846
		2585.75		2530.85	2539.32	2530.85	2539.32	46.4301			744.018		646.566	646.773	700.226	646.566	700.433	43.5858			528.1		2585.75		2530.85	2539.32	2530.85	2539.32	46.4301			281.1		744.018		701.234	646.566	646.566	646.566	646.566	701.234
		2571.11		2530.63	2536.13	2530.63	2536.13	34.9769			671.583		646.514	646.644	698.142	646.514	698.272	-26.689			528		2571.11		2530.63	2536.13	2530.63	2536.13	34.9769			281		671.583		697.023	646.514	646.514	646.514	646.514	697.023
		2650.78		2530.48	2534	2530.48	2534	116.774			704.049		646.457	646.537	696.165	646.457	696.246	7.80385			527.9		2650.78		2530.48	2534	2530.48	2534	116.774			280.9		704.049		693.165	646.457	646.457	646.457	646.457	693.165
		2559.83		2530.39	2532.61	2530.39	2532.61	27.2191			723.646		646.404	646.454	694.297	646.404	694.347	29.2995			527.8		2559.83		2530.39	2532.61	2530.39	2532.61	27.2191			280.8		723.646		689.634	646.404	646.404	646.404	646.404	689.634
		2548.73		2530.29	2531.67	2530.29	2531.67	17.0564			706.976		646.358	646.389	692.534	646.358	692.565	14.4119			527.7		2548.73		2530.29	2531.67	2530.29	2531.67	17.0564			280.7		706.976		686.4	646.358	646.358	646.358	646.358	686.4
		2590.28		2530.18	2531.03	2530.18	2531.03	59.2557			700.188		646.308	646.327	690.857	646.308	690.876	9.31233			527.6		2590.28		2530.18	2531.03	2530.18	2531.03	59.2557			280.6		700.188		683.423	646.308	646.308	646.308	646.308	683.423
		2620.55		2530.08	2530.59	2530.08	2530.59	89.9586			697.499		646.26	646.27	689.266	646.26	689.276	8.22293			527.5		2620.55		2530.08	2530.59	2530.08	2530.59	89.9586			280.5		697.499		680.681	646.26	646.26	646.26	646.26	680.681
		2622.09		2529.96	2530.27	2529.96	2530.27	91.8214			697.638		646.214	646.22	687.756	646.214	687.762	9.87616			527.4		2622.09		2529.96	2530.27	2529.96	2530.27	91.8214			280.4		697.638		678.157	646.214	646.214	646.214	646.214	678.157
		2584		2529.85	2530.02	2529.85	2530.02	53.9763			703.587		646.167	646.171	686.318	646.167	686.322	17.2651			527.3		2584		2529.85	2530.02	2529.85	2530.02	53.9763			280.3		703.587		675.825	646.167	646.167	646.167	646.167	675.825
		2566.98		2529.75	2529.85	2529.75	2529.85	37.1323			712.261		646.127	646.129	684.955	646.127	684.957	27.3039			527.2		2566.98		2529.75	2529.85	2529.75	2529.85	37.1323			280.2		712.261		673.675	646.127	646.127	646.127	646.127	673.675
		2538.47		2529.69	2529.75	2529.69	2529.75	8.71435			665.652		646.091	646.093	683.661	646.091	683.662	-18.0106			527.1		2538.47		2529.69	2529.75	2529.69	2529.75	8.71435			280.1		665.652		671.691	646.091	646.091	646.091	646.091	671.691
		2483.07		2529.69	2529.72	2529.69	2529.72	-46.6471			663.373		646.062	646.062	682.433	646.062	682.434	-19.0609			527		2483.07		2529.69	2529.72	2529.69	2529.72	-46.6471			280		663.373		669.859	646.062	646.062	646.062	646.062	669.859
		2499.2		2534.22	2534.24	2534.22	2534.24	-35.0322			664.485		646.044	646.045	681.274	646.044	681.274	-16.7888			526.9		2499.2		2534.22	2534.24	2534.22	2534.24	-35.0322			279.9		664.485		668.174	646.044	646.044	646.044	646.044	668.174
		2560.71		2538.75	2538.76	2538.75	2538.76	21.9469			628.334		646.033	646.034	680.173	646.033	680.174	-51.8399			526.8		2560.71		2538.75	2538.76	2538.75	2538.76	21.9469			279.8		628.334		666.617	646.033	646.033	646.033	646.033	666.617
		2590.07		2543.28	2543.29	2543.28	2543.29	46.7868			675.225		646.02	646.02	679.121	646.02	679.121	-3.8958			526.7		2590.07		2543.28	2543.29	2543.28	2543.29	46.7868			279.7		675.225		665.171	646.02	646.02	646.02	646.02	665.171
		2568.45		2547.81	2547.82	2547.81	2547.82	20.6322			676.854		646.015	646.015	678.122	646.015	678.122	-1.2687			526.6		2568.45		2547.81	2547.82	2547.81	2547.82	20.6322			279.6		676.854		663.836	646.015	646.015	646.015	646.015	663.836
		2589.74		2552.35	2552.35	2552.35	2552.35	37.3963			617.708		647.375	647.375	678.534	647.375	678.534	-60.8252			526.5		2589.74		2552.35	2552.35	2552.35	2552.35	37.3963			279.5		617.708		663.962	647.375	647.375	647.375	647.375	663.962
		2538.41		2556.88	2556.88	2556.88	2556.88	-18.4691			631.954		648.736	648.736	678.986	648.736	678.986	-47.0328			526.4		2538.41		2556.88	2556.88	2556.88	2556.88	-18.4691			279.4		631.954		664.175	648.736	648.736	648.736	648.736	664.175
		2596.73		2561.41	2561.41	2561.41	2561.41	35.3164			653.148		650.096	650.096	679.478	650.096	679.478	-26.33			526.3		2596.73		2561.41	2561.41	2561.41	2561.41	35.3164			279.3		653.148		664.47	650.096	650.096	650.096	650.096	664.47
		2526.16		2565.94	2565.94	2565.94	2565.94	-39.7785			672.213		655.109	655.109	683.659	655.109	683.659	-11.4452			526.2		2526.16		2565.94	2565.94	2565.94	2565.94	-39.7785			279.2		672.213		668.491	655.109	655.109	655.109	655.109	668.491
		2568.45		2570.47	2570.47	2570.47	2570.47	-2.02866			675.457		660.121	660.121	687.874	660.121	687.874	-12.417			526.1		2568.45		2570.47	2570.47	2570.47	2570.47	-2.02866			279.1		675.457		672.581	660.121	660.121	660.121	660.121	672.581
		2564.18		2575.01	2575.01	2575.01	2575.01	-10.8311			684.145		665.134	665.134	692.122	665.134	692.122	-7.97733			526		2564.18		2575.01	2575.01	2575.01	2575.01	-10.8311			279		684.145		676.736	665.134	665.134	665.134	665.134	676.736
		2617.15		2579.54	2579.54	2579.54	2579.54	37.6067			658.297		670.146	670.146	696.401	670.146	696.401	-38.1043			525.9		2617.15		2579.54	2579.54	2579.54	2579.54	37.6067			278.9		658.297		680.949	670.146	670.146	670.146	670.146	680.949
		2605.53		2584.07	2584.07	2584.07	2584.07	21.4635			662.685		0	0	0	0	688.237	-25.5517			525.8		2605.53		2584.07	2584.07	2584.07	2584.07	21.4635			278.8		662.685		0	0	0	0	0	672.744
		2711.88		2588.6	2588.6	2588.6	2588.6	123.277													525.7		2711.88		2588.6	2588.6	2588.6	2588.6	123.277
		2633.74		2593.13	2593.13	2593.13	2593.13	40.6106													525.6		2633.74		2593.13	2593.13	2593.13	2593.13	40.6106
		2587.67		2597.67	2597.67	2597.67	2597.67	-9.99245													525.5		2587.67		2597.67	2597.67	2597.67	2597.67	-9.99245
		2608.39		2602.2	2602.2	2602.2	2602.2	6.19304													525.4		2608.39		2602.2	2602.2	2602.2	2602.2	6.19304
		2603.41		2606.73	2606.73	2606.73	2606.73	-3.32215													525.3		2603.41		2606.73	2606.73	2606.73	2606.73	-3.32215
		2640.2		2611.26	2611.26	2611.26	2611.26	28.9424													525.2		2640.2		2611.26	2611.26	2611.26	2611.26	28.9424
		2599.43		2615.79	2615.79	2615.79	2615.79	-16.3619													525.1		2599.43		2615.79	2615.79	2615.79	2615.79	-16.3619
		2616.85		2620.33	2620.33	2620.33	2620.33	-3.47476													525		2616.85		2620.33	2620.33	2620.33	2620.33	-3.47476
		2625.44		2624.86	2624.86	2624.86	2624.86	0.581883													524.9		2625.44		2624.86	2624.86	2624.86	2624.86	0.581883
		2657.71		0	0	0	2657.71	-2.24098e-09													524.8		2657.71		0	0	0	2657.71	-2.24098e-09
		280.2		2254.82	2254.82	2254.82	2254.82
		280.3		2254.94	2254.94	2254.94	2254.94
		280.4		2255.09	2255.09	2255.09	2255.09
		280.5		2255.29	2255.29	2255.29	2255.29
		280.6		2255.45	2255.45	2255.45	2255.45
		280.7		2255.65	2255.65	2255.65	2255.65
		280.8		2255.88	2255.88	2255.88	2255.88
		280.9		2256.13	2256.13	2256.13	2256.13
		281		2256.32	2256.32	2256.32	2256.32
		281.1		2256.6	2256.6	2256.6	2256.6
		281.2		2256.91	2256.91	2256.91	2256.91
		281.3		2257.27	2257.27	2257.27	2257.27
		281.4		2257.66	2257.66	2257.66	2257.66
		281.5		2258.1	2258.1	2258.1	2258.1
		281.6		2258.41	2258.41	2258.41	2258.41
		281.7		2258.63	2258.63	2258.63	2258.63
		281.8		2258.86	2258.86	2258.86	2258.86
		281.9		2259.07	2259.07	2259.07	2259.07
		282		2259.29	2259.29	2259.29	2259.29
		282.1		2259.6	2259.6	2259.6	2259.6
		282.2		2260.06	2260.06	2260.06	2260.06
		282.3		2260.55	2260.55	2260.55	2260.55
		282.4		2261.17	2261.17	2261.17	2261.17
		282.5		2261.92	2261.92	2261.92	2261.92
		282.6		2262.74	2262.74	2262.74	2262.74
		282.7		2263.67	2263.67	2263.67	2263.67
		282.8		2264.68	2264.68	2264.68	2264.68
		282.9		2265.85	2265.85	2265.85	2265.85
		283		2267.32	2267.32	2267.32	2267.32
		283.1		2269.25	2269.25	2269.25	2269.25
		283.2		2271.59	2271.59	2271.59	2271.59
		283.3		2274.79	2274.79	2274.79	2274.79
		283.4		2279.11	2279.11	2279.11	2279.11
		283.5		2284.96	2284.96	2284.96	2284.96
		283.6		2292.78	2292.78	2292.78	2292.78
		283.7		2303.58	2303.58	2303.58	2303.58
		283.8		2318.13	2318.13	2318.13	2318.13
		283.9		2337.45	2337.45	2337.45	2337.45
		284		2362.64	2362.64	2362.64	2362.64
		284.1		2394.94	2394.94	2394.94	2394.94
		284.2		2434.88	2434.88	2434.88	2434.88
		284.3		2483.08	2483.08	2483.08	2483.08
		284.4		2539.65	2539.65	2539.65	2539.65
		284.5		2604.08	2604.08	2604.08	2604.08
		284.6		2675.41	2675.41	2675.41	2675.41
		284.7		2752.64	2752.64	2752.64	2752.64
		284.8		2833.89	2833.89	2833.89	2833.89
		284.9		2917.61	2917.61	2917.61	2917.61
		285		3002.23	3002.23	3002.23	3002.23
		285.1		3086.3	3086.3	3086.3	3086.3
		285.2		3168.52	3168.52	3168.52	3168.52
		285.3		3248.05	3248.05	3248.05	3248.05
		285.4		3323.82	3323.82	3323.82	3323.82
		285.5		3395.34	3395.34	3395.34	3395.34
		285.6		3462.27	3462.27	3462.27	3462.27
		285.7		3524.41	3524.41	3524.41	3524.41
		285.8		3581.75	3581.75	3581.75	3581.75
		285.9		3634.53	3634.53	3634.53	3634.53
		286		3683.4	3683.4	3683.4	3683.4
		286.1		3728.59	3728.59	3728.59	3728.59
		286.2		3770.37	3770.37	3770.37	3770.37
		286.3		3809.12	3809.12	3809.12	3809.12
		286.4		3845.38	3845.38	3845.38	3845.38
		286.5		3878.81	3878.81	3878.81	3878.81
		286.6		3909.68	3909.68	3909.68	3909.68
		286.7		3938.15	3938.15	3938.15	3938.15
		286.8		3964.3	3964.3	3964.3	3964.3
		286.9		3988.02	3988.02	3988.02	3988.02
		287		4009.67	4009.67	4009.67	4009.67
		287.1		4029.47	4029.47	4029.47	4029.47
		287.2		4047.33	4047.33	4047.33	4047.33
		287.3		4063.08	4063.08	4063.08	4063.08
		287.4		4077.05	4077.05	4077.05	4077.05
		287.5		4089.28	4089.28	4089.28	4089.28
		287.6		4099.86	4099.86	4099.86	4099.86
		287.7		4109.21	4109.21	4109.21	4109.21
		287.8		4117.83	4117.83	4117.83	4117.83
		287.9		4125.68	4125.68	4125.68	4125.68
		288		4132.8	4132.8	4132.8	4132.8
		288.1		4139.29	4139.29	4139.29	4139.29
		288.2		4145.17	4145.17	4145.17	4145.17
		288.3		4150.51	4150.51	4150.51	4150.51
		288.4		4155.54	4155.54	4155.54	4155.54
		288.5		4160.44	4160.44	4160.44	4160.44
		288.6		4165.24	4165.24	4165.24	4165.24
		288.7		4169.9	4169.9	4169.9	4169.9
		288.8		4174.5	4174.5	4174.5	4174.5
		288.9		4178.96	4178.96	4178.96	4178.96
		289		4183.16	4183.16	4183.16	4183.16
		289.1		4187.17	4187.17	4187.17	4187.17
		289.2		4191.13	4191.13	4191.13	4191.13
		289.3		4194.94	4194.94	4194.94	4194.94
		289.4		4198.59	4198.59	4198.59	4198.59
		289.5		4202.08	4202.08	4202.08	4202.08
		289.6		4205.42	4205.42	4205.42	4205.42
		289.7		4208.42	4208.42	4208.42	4208.42
		289.8		4211.19	4211.19	4211.19	4211.19
		289.9		4213.6	4213.6	4213.6	4213.6
		290		4215.71	4215.71	4215.71	4215.71
		290.1		4217.38	4217.38	4217.38	4217.38
		290.2		4218.78	4218.78	4218.78	4218.78
		290.3		4219.92	4219.92	4219.92	4219.92
		290.4		4220.85	4220.85	4220.85	4220.85
		290.5		4221.62	4221.62	4221.62	4221.62
		290.6		4222.46	4222.46	4222.46	4222.46
		290.7		4223.33	4223.33	4223.33	4223.33
		290.8		4224.18	4224.18	4224.18	4224.18
		290.9		4225.12	4225.12	4225.12	4225.12
		291		4226	4226	4226	4226
		291.1		4226.69	4226.69	4226.69	4226.69
		291.2		4227.31	4227.31	4227.31	4227.31
		291.3		4227.8	4227.8	4227.8	4227.8
		291.4		4228.12	4228.12	4228.12	4228.12
		291.5		4230.59	4230.59	4230.59	4230.59
		291.6		4234.64	4234.64	4234.64	4234.64
		291.7		4237.52	4237.52	4237.52	4237.52
		291.8		4240.73	4240.73	4240.73	4240.73
		291.9		4246.5	4246.5	4246.5	4246.5
		292		4250.17	4250.17	4250.17	4250.17
		292.1		4253.5	4253.5	4253.5	4253.5
		292.2		4258.21	4258.21	4258.21	4258.21
		292.3		4264.36	4264.36	4264.36	4264.36
		292.4		4270.37	4270.37	4270.37	4270.37
		292.5		4278.53	4278.53	4278.53	4278.53
		292.6		4289.63	4289.63	4289.63	4289.63
		292.7		4301.19	4301.19	4301.19	4301.19
		292.8		4312.39	4312.39	4312.39	4312.39
		292.9		4324.57	4324.57	4324.57	4324.57
		293		4336.84	4336.84	4336.84	4336.84
		293.1		4348.82	4348.82	4348.82	4348.82
		293.2		4362.77	4362.77	4362.77	4362.77
		293.3		4378.85	4378.85	4378.85	4378.85
		293.4		4394.64	4394.64	4394.64	4394.64
		293.5		4411.11	4411.11	4411.11	4411.11
		293.6		4427.68	4427.68	4427.68	4427.68
		293.7		4443	4443	4443	4443
		293.8		4458.96	4458.96	4458.96	4458.96
		293.9		4476.74	4476.74	4476.74	4476.74
		294		4494.12	4494.12	4494.12	4494.12
		294.1		4511.44	4511.44	4511.44	4511.44
		294.2		4528.78	4528.78	4528.78	4528.78
		294.3		4543.96	4543.96	4543.96	4543.96
		294.4		4555.6	4555.6	4555.6	4555.6
		294.5		4566.29	4566.29	4566.29	4566.29
		294.6		4575.54	4575.54	4575.54	4575.54
		294.7		4585.81	4585.81	4585.81	4585.81
		294.8		4598.42	4598.42	4598.42	4598.42
		294.9		4611.71	4611.71	4611.71	4611.71
		295		4626.62	4626.62	4626.62	4626.62
		295.1		4641.25	4641.25	4641.25	4641.25
		295.2		4653.3	4653.3	4653.3	4653.3
		295.3		4661.57	4661.57	4661.57	4661.57
		295.4		4669.81	4669.81	4669.81	4669.81
		295.5		4674.23	4674.23	4674.23	4674.23
		295.6		4677.9	4677.9	4677.9	4677.9
		295.7		4681.09	4681.09	4681.09	4681.09
		295.8		4682.48	4682.48	4682.48	4682.48
		295.9		4683.28	4683.28	4683.28	4683.28
		296		4688.09	4688.09	4688.09	4688.09
		296.1		4700.73	4700.73	4700.73	4700.73
		296.2		4715.62	4715.62	4715.62	4715.62
		296.3		4738.55	4738.55	4738.55	4738.55
		296.4		4765.4	4765.4	4765.4	4765.4
		296.5		4791.21	4791.21	4791.21	4791.21
		296.6		4821.69	4821.69	4821.69	4821.69
		296.7		4857.34	4857.34	4857.34	4857.34
		296.8		4895.55	4895.55	4895.55	4895.55
		296.9		4924.45	4924.45	4924.45	4924.45
		297		4950.08	4950.08	4950.08	4950.08
		297.1		4967.39	4967.39	4967.39	4967.39
		297.2		4974.16	4974.16	4974.16	4974.16
		297.3		4975.79	4975.79	4975.79	4975.79
		297.4		4993.79	4993.79	4993.79	4993.79
		297.5		5015.37	5015.37	5015.37	5015.37
		297.6		5016.24	5016.24	5016.24	5016.24
		297.7		5051.91	5051.91	5051.91	5051.91
		297.8		5072.52	5072.52	5072.52	5072.52
		297.9		5095.01	5095.01	5095.01	5095.01
		298		0	0	0	0

## Sheet: Figure 2
	Fig.2 b	Super centrifugation was used to detect the adsorbed antibodies on the surface of GA-lipo.
		5.5			6.5			7.4
	BSA	81.35	64.85	70.45	72.31	65.85	63.26	69.06	71.15	64.35
	TRF	62.41	78.33	66.89	70.92	82.52	78.34	80.97	78.77	69.28
	HBB	62.39	55.53	60.34	64.16	61.66	70.96	61.35	70.8	65.76
	TRA	70.09	65.49	60.38	62.64	77.77	60.98	75.06	66.86	62.56
	TRY	69.91	55.11	58.98	62.4	75.73	63.98	71.41	70.03	63.09
	Fig.2 d	Trf adsorbed onto different GA-Chol modified liposomes. Data are represented as the MFI of FITC-positive nanoparticles.
		GA-P1-lipo			GA-P3-lipo			GA-P5-lipo
	TRF	62.49	64.64	78.23	62.5	67.73	72.66	74.35	70.28	78.23
	Fig.2 e	Trf Trp quenching recovery after T@GA-lipo incubation with 100 mM TritonX-100, SDS, NaCl and Urea for 4 hours. AUC normalized to folded TRA.
		Trf			Trf@G-lipo (0)			Trf@G-lipo (1)			Trf@G-lipo (3)
	None	0.985663	1.05546	0.958873	0.61603	0.608764	0.651041	0.62293	0.583074	0.575001	0.683043	0.59357	0.565532
	TritonX-100	0.954063	0.99141	1.01434	0.787795	0.854795	0.879892	0.870033	0.827457	0.757843	0.902151	0.907305	0.945025
	SDS	1.0013	1.03374	1.00372	0.834389	0.840115	0.804076	0.868446	0.805617	0.815453	0.753211	0.743596	0.824334
	NaCl	0.867655	0.915493	0.963257	0.663018	0.683392	0.717274	0.637718	0.639584	0.609806	0.667571	0.690333	0.669212
	Urea	0.947248	0.934808	0.95024	0.595701	0.578616	0.614597	0.598457	0.615936	0.612393	0.700417	0.683568	0.672073
	Fig.2 f	The result of incubating 4T1 cells with Trf@GA-lipo (5 μg/ml DOX) for 4, 8, 12, 24 h with 10% FBS. The concentration of uptake cells is shown.
		DOX-lipo			T/DOX-lipo			G-P0-DOX-lipo			T@G-P0-DOX-lipo			G-P1-DOX-lipo			T@G-P1-DOX-lipo			G-P3-DOX-lipo			T@G-P3-DOX-lipo
	4 h	0.077974	0.0821	0.083478	0.168792	0.122075	0.081741	0.108357	0.110753	0.137562	0.241447	0.344961	0.307181	0.10887	0.132939	0.145378	0.68337	0.433959	0.49879	0.334649	0.325372	0.301974	0.601051	0.866914	0.252919
	8 h	0.120615	0.115463	0.093605	0.113374	0.120627	0.066819	0.115915	0.177786	0.113754	0.332512	0.37701	0.380808	0.10854	0.174927	0.104583	0.406305	0.484798	0.564123	0.440781	0.418114	0.272561	0.467521	0.377022	0.297542
	12 h	0.092298	0.09206	0.300434	0.081854	0.120292	0.148193	0.125286	0.140475	0.155884	0.376466	0.337742	0.809102	0.173805	0.120454	0.101797	0.684553	0.521093	0.544003	0.58011	0.528658	0.317127	0.639966	0.459731	0.578054
	24 h	0.121627	0.127762	0.128079	0.12406	0.099925	0.10407	0.110779	0.138976	0.093697	0.364069	0.380802	0.421781	0.121812	0.086883	0.126604	0.534993	0.421428	0.41569	0.407179	0.373092	0.270892	0.321184	0.284893	0.41555
	Fig.2 g	The tumor accumulation of Trf@GA-lipo.
		DOX			DOX-lipo			GA-P0-DOX-lipo			Trf@GA-P0-DOX-lipo			GA-P1-DOX-lipo			Trf@GA-P1-DOX-lipo			GA-P3-DOX-lipo			Trf@GA-P3-DOX-lipo
	2 h	1.18211	1.22756	1.51462	1.44166	1.73949	0.944082	0.860355	1.82681	1.81006	1.07326	1.46558	1.8292	1.74536	1.37381	0.808519	1.45011	1.55228	1.54233	0.697718	0.768912	0.891454	1.19931	1.06595	0.801884
	6 h	0.793374	1.53854	1.54333	1.36033	2.37462	2.31003	2.51456	2.0122	1.53137	1.75025	2.30644	2.05765	1.22253	1.79246	1.03742	1.97028	2.63774	2.17198	0.517914	0.567424	1.66773	1.65574	1.28291	1.63654
	12 h	0.59876	0.783745	0.189343	1.31966	1.1534	1.39142	0.670175	1.523	1.33042	3.19275	2.07799	3.25375	1.27229	1.63124	1.88402	2.87726	3.00265	2.68883	0.538482	0.634521	0.785297	1.0633	1.19002	1.09979
	24 h	0.36789	0.408175	0.335926	0.46415	0.263124	0.739375	0.097841	0.291504	1.08642	1.48352	1.02807	1.65576	1.42556	1.0633	1.16016	1.68166	1.97359	1.85151	0.712314	1.20793	0.897687	0.756104	1.53304	0.716295
	48 h				0.2321	0.1452	0.5334	0.034	0.345	0.567	0.8945	1.0345	0.9876	0.6754	0.7894	0.45642	1.3456	0.9876	1.0564	0.124	0.56343	0.5675	0.2355	0.6753	0.2354

## Sheet: Figure 3
	Fig.3d	Detection of TRA with fluorescently (FITC) labelled by flow cytometry.
	lipo			T/lipo			GA-P1-lipo			T@GA-P1-lipo
	13.7	13.7	13.6	16.9	14.5	14.4	11	11.5	9.73	64.3	66	58.7
	Fig.3e	Labeled adsorbed TRA with secondary-anti-human IgG1 targeting Fab of TRA measured by flow cytometry.
	lipo			GA-P1-lipo			T/lipo			T@GA-P1-lipo
	0.11	0.71		13.2	16.9	18	0.18	0.15	0.19	62.9	43.7	62.8
	Fig.3f	AF-488 labeled secondary anti-human IgG1 targeting Fc of TRA.
	lipo			GA-P1-lipo			T/lipo			T@GA-P1-lipo
	0.02	0.31	0.53	0.33	0.26	0.17	6.53	4.84	4.5	0.97	0.3	0.41
	Fig.3h	Time evolution of hydrogen bonds formed between GA-P1-Chol and the full-length trastuzumab (black) or its Fc region (red) during a 100 ns MD simulation.														Fig.3j, Time-resolved total interaction energy (kcal/mol) between GA-P1-Chol and individual antibody domains during the last 20 ns of MD simulation.
	time																domain1	domain2	domain3	domain4	domain5	domain6	domain7	domain8
	0	2	2													80	-29.4549	-23.9192	-31.4143	-20.265	-10.7633	-4.87396	-10.4322	-13.7392
	0.05	3	2													80.2	-29.9272	-23.7985	-30.3367	-21.2602	-11.059	-4.6522	-11.8623	-14.3766
	0.1	1	1			Fig.3i, Decomposition of binding energy contributions between GA-P1-Chol and each domain (1–8)										80.4	-30.3722	-23.7108	-29.2741	-22.214	-11.3405	-4.42565	-13.1717	-14.9028
	0.15	1	1				Coulumbic	Lennard-Jones								80.6	-30.7761	-23.6354	-28.173	-23.09	-11.6141	-4.18854	-14.3748	-15.3399
	0.2	3	2			domain 1	-67.63	-33.71								80.8	-31.2358	-23.6389	-27.0066	-23.8721	-11.9274	-3.9434	-15.4816	-15.7776
	0.25	3	2			domain 2	-8.28	-47.27								81	-31.5485	-24.1585	-25.6634	-24.5177	-12.4457	-3.70956	-15.9345	-15.9981
	0.3	3	3			domain 3	-13.89	-38.44								81.2	-31.4817	-24.5435	-24.5581	-25.1661	-12.8649	-3.48738	-16.2224	-16.0302
	0.35	3	3			domain 4	-49.27	-19.03								81.4	-30.6805	-24.5847	-23.7898	-25.4793	-13.1601	-3.20201	-16.2537	-15.8649
	0.4	2	2			domain 5	-43.2	-15.6								81.6	-29.4684	-24.6777	-23.2179	-25.4546	-13.3192	-2.85279	-16.1239	-15.6827
	0.45	3	3			domain 6	-6.42	-15.23								81.8	-27.9697	-24.9698	-22.7723	-25.4564	-13.4295	-2.50621	-15.9094	-15.4992
	0.5	3	3			domain 7	-10.49	-30.12								82	-26.6215	-24.9219	-22.5088	-25.6506	-13.3898	-2.22915	-15.5196	-15.3415
	0.55	3	3			domain 8	-28.02	-21.89								82.2	-25.5219	-24.6423	-22.5975	-25.7657	-13.1659	-1.98343	-15.1095	-15.0564
	0.6	2	1													82.4	-24.6348	-24.6356	-22.9369	-25.7858	-12.8803	-1.79891	-14.8373	-15.0144
	0.65	1	0													82.6	-24.0773	-25.0167	-23.4602	-25.7314	-12.6679	-1.82959	-14.6449	-15.2244
	0.7	2	0													82.8	-24.0607	-25.5708	-24.1297	-25.6824	-12.5564	-2.10248	-14.7091	-15.4285
	0.75	2	0													83	-24.2519	-26.1606	-24.9	-25.7846	-12.7091	-2.49396	-14.9159	-15.7587
	0.8	3	1													83.2	-24.3214	-26.6555	-25.9233	-26.0832	-13.4042	-2.89527	-15.2036	-16.4008
	0.85	3	1													83.4	-24.1602	-26.8252	-27.1118	-26.361	-14.73	-3.2992	-15.333	-16.9901
	0.9	2	0													83.6	-24.2408	-26.4743	-28.0431	-26.4946	-16.4746	-3.64898	-15.2769	-17.3393
	0.95	3	1													83.8	-24.834	-25.636	-28.4207	-26.6799	-18.4473	-3.83518	-15.2723	-17.2951
	1	1	0													84	-25.8541	-24.7547	-28.4552	-27.1196	-20.5366	-3.82019	-15.4018	-17.2414
	1.05	1	0													84.2	-26.8552	-23.9959	-28.5007	-27.6759	-22.4944	-3.84295	-15.6931	-17.2662
	1.1	0	0													84.4	-27.8312	-23.5808	-28.8288	-28.057	-23.8645	-4.03771	-16.1205	-17.0219
	1.15	1	0													84.6	-28.9474	-23.6151	-29.1783	-28.3392	-24.2733	-4.33835	-16.3394	-16.4244
	1.2	1	0													84.8	-29.9611	-24.021	-29.3763	-28.5903	-24.198	-4.55909	-16.3673	-15.8602
	1.25	1	0													85	-30.669	-24.5629	-29.5504	-28.6677	-24.1215	-4.77892	-16.4638	-15.5026
	1.3	1	1													85.2	-31.2763	-24.9466	-29.809	-28.4322	-24.1367	-5.06807	-16.4966	-15.2699
	1.35	1	0													85.4	-32.0499	-24.7354	-29.895	-28.2133	-24.0779	-5.33997	-16.3495	-14.9372
	1.4	2	1													85.6	-32.9993	-24.0832	-29.6933	-28.4671	-23.8487	-5.47886	-16.2015	-14.5824
	1.45	0	0													85.8	-33.7706	-23.3232	-29.3719	-28.9553	-23.5905	-5.59237	-16.266	-14.2203
	1.5	1	0													86	-34.0808	-22.9233	-29.3089	-29.19	-23.5321	-5.77367	-16.3819	-14.0651
	1.55	0	0													86.2	-33.8865	-22.7867	-29.4128	-29.1317	-23.463	-6.03815	-16.3752	-14.219
	1.6	0	0													86.4	-33.59	-22.6423	-29.2727	-28.9688	-23.4107	-6.24918	-16.5237	-14.5471
	1.65	2	1													86.6	-33.3429	-22.4749	-28.9666	-28.6187	-23.4547	-6.35436	-17.0502	-15.0298
	1.7	2	0													86.8	-32.8886	-22.6039	-28.8387	-27.9726	-23.7455	-6.36057	-17.4564	-15.5209
	1.75	0	0													87	-32.518	-22.9503	-28.8882	-27.1265	-24.3001	-6.15037	-17.5409	-15.8636
	1.8	1	0													87.2	-33.0132	-23.1071	-28.7672	-26.5289	-24.8572	-5.90129	-17.4337	-15.9402
	1.85	1	0													87.4	-34.3205	-22.9	-28.3866	-26.4809	-25.2932	-5.72237	-17.1724	-15.8186
	1.9	0	0													87.6	-35.6324	-22.7684	-28.0432	-26.8397	-25.4986	-5.55453	-16.7192	-15.6776
	1.95	1	0													87.8	-36.2902	-22.7557	-27.9851	-27.1996	-25.5195	-5.30744	-15.9003	-15.517
	2	1	1													88	-36.9931	-22.4542	-27.8374	-27.3304	-25.6789	-5.10566	-15.0638	-15.2839
	2.05	0	0													88.2	-37.8329	-21.535	-27.6117	-27.5747	-25.957	-5.05345	-14.6974	-15.2585
	2.1	1	1													88.4	-38.2855	-20.6123	-27.6806	-27.9265	-26.0417	-5.06757	-14.6542	-15.4621
	2.15	1	1													88.6	-38.4402	-20.2791	-28.2436	-27.9975	-25.8211	-5.08114	-14.7368	-15.5224
	2.2	0	0													88.8	-38.5341	-20.4267	-29.1007	-27.7226	-25.5634	-5.22988	-14.8444	-15.5545
	2.25	0	0													89	-38.6588	-20.9104	-29.9666	-27.812	-25.4968	-5.47722	-15.0299	-15.7603
	2.3	0	0													89.2	-38.7484	-21.8437	-30.6086	-28.4563	-25.2895	-5.65613	-15.4403	-16.1221
	2.35	0	0													89.4	-38.8319	-22.9953	-30.7718	-29.266	-24.9707	-5.65829	-15.6308	-16.2402
	2.4	0	0													89.6	-38.5486	-24.0758	-30.389	-29.9978	-24.9083	-5.39318	-15.4049	-16.1499
	2.45	1	1													89.8	-37.7964	-24.6552	-29.7719	-30.7233	-25.083	-4.94365	-15.1525	-15.9907
	2.5	1	0													90	-37.122	-24.721	-29.0711	-31.0353	-25.168	-4.53572	-15.1443	-15.7493
	2.55	0	0													90.2	-36.9909	-24.5381	-28.135	-30.7656	-25.2381	-4.5546	-15.289	-15.4147
	2.6	0	0													90.4	-37.0406	-24.3376	-27.258	-30.0524	-25.3795	-4.90721	-15.4706	-15.0775
	2.65	0	0													90.6	-37.0555	-24.1205	-26.8884	-29.2642	-25.5841	-5.32378	-15.8267	-14.8012
	2.7	0	0													90.8	-36.8196	-23.9924	-26.8796	-28.54	-25.5358	-5.96413	-16.3405	-14.5927
	2.75	0	0													91	-36.6853	-23.8469	-27.0171	-27.9411	-25.3618	-6.79499	-16.6213	-14.6514
	2.8	0	0													91.2	-36.6769	-23.6909	-27.1925	-27.7091	-25.1985	-7.44597	-16.53	-14.8776
	2.85	0	0													91.4	-36.7069	-23.617	-27.6125	-27.573	-24.9554	-7.8515	-16.291	-15.0864
	2.9	0	0													91.6	-36.8717	-23.5794	-28.0189	-27.1451	-24.626	-8.2309	-16.0806	-15.181
	2.95	1	0													91.8	-37.1273	-23.3627	-28.2148	-26.5589	-24.4962	-8.67817	-15.7152	-15.505
	3	0	0													92	-37.3474	-22.8826	-28.3432	-26.0275	-24.6602	-9.0925	-15.2008	-16.0552
	3.05	0	0													92.2	-37.6138	-22.4913	-28.4564	-25.702	-24.9909	-9.30884	-14.8894	-16.421
	3.1	0	0													92.4	-37.7289	-22.2904	-28.2925	-25.5889	-25.2233	-9.34654	-14.9464	-16.5479
	3.15	0	0													92.6	-37.5237	-21.917	-27.9759	-25.5232	-25.4018	-9.28011	-15.2226	-16.6664
	3.2	0	0													92.8	-37.3489	-21.1291	-27.8188	-25.6745	-25.5696	-9.18273	-15.5423	-16.8436
	3.25	0	0													93	-37.6187	-20.4339	-27.9385	-26.0637	-25.583	-9.18399	-15.7206	-17.0724
	3.3	1	1													93.2	-38.1499	-20.1654	-28.2162	-26.4116	-25.3962	-9.30348	-15.8883	-17.4913
	3.35	1	1													93.4	-38.7666	-20.0304	-28.4846	-26.6912	-25.3686	-9.43111	-15.9139	-18.0421
	3.4	1	1													93.6	-39.0813	-19.6152	-28.6939	-26.7765	-25.5172	-9.53406	-15.8596	-18.7395
	3.45	2	2													93.8	-38.9634	-19.1727	-28.8521	-26.8928	-25.6814	-9.5636	-15.676	-19.4364
	3.5	0	0													94	-38.8309	-18.9046	-28.9921	-27.0688	-25.8036	-9.56847	-15.4879	-19.9935
	3.55	0	0													94.2	-38.5096	-18.8182	-28.89	-27.1651	-26.038	-9.44363	-15.3224	-20.2212
	3.6	0	0													94.4	-37.7377	-18.8175	-28.52	-27.2333	-26.2949	-9.1411	-15.1869	-19.9444
	3.65	1	0													94.6	-36.8342	-18.8131	-28.1201	-27.4673	-26.5065	-8.67258	-14.9489	-19.4868
	3.7	0	0													94.8	-35.9909	-18.8376	-28.0221	-27.8934	-26.696	-8.22675	-14.764	-19.2553
	3.75	0	0													95	-35.618	-18.934	-28.133	-28.5001	-26.8932	-7.84743	-14.5674	-19.2195
	3.8	1	0													95.2	-35.5997	-19.0107	-28.2227	-28.9928	-26.7952	-7.37151	-14.5679	-19.158
	3.85	1	1													95.4	-35.5955	-18.9504	-28.174	-29.0625	-26.2479	-6.694	-14.7184	-19.2591
	3.9	0	0													95.6	-35.9462	-18.8757	-28.1071	-28.9787	-25.6978	-6.204	-14.8321	-19.5183
	3.95	0	0													95.8	-37.0453	-18.9541	-28.1536	-28.9079	-25.3477	-5.9639	-14.8574	-19.6586
	4	0	0													96	-38.4324	-19.074	-28.3371	-28.6724	-25.0072	-5.69893	-14.8133	-19.56
	4.05	0	0													96.2	-39.5909	-19.1897	-28.484	-28.1531	-24.767	-5.22509	-14.619	-19.487
	4.1	1	1													96.4	-40.1036	-19.4324	-28.607	-27.9625	-24.8659	-4.7171	-14.4317	-19.673
	4.15	0	0													96.6	-40.3632	-19.8455	-28.5941	-28.3622	-25.0537	-4.63572	-14.3054	-19.8891
	4.2	1	1													96.8	-40.3621	-20.1029	-28.3341	-28.9203	-25.0578	-5.11358	-14.2497	-19.8668
	4.25	1	1													97	-40.2	-20.1939	-27.7838	-29.0515	-24.9372	-6.08113	-14.4512	-19.7577
	4.3	2	1													97.2	-39.7628	-20.5085	-27.1765	-29.0751	-24.8221	-7.41797	-15.0544	-19.673
	4.35	2	2													97.4	-39.0894	-21.2104	-26.8035	-29.4124	-24.8521	-8.94605	-15.6884	-19.3837
	4.4	2	2													97.6	-38.1455	-21.8375	-26.656	-29.8472	-25.024	-10.3108	-15.9437	-18.9968
	4.45	4	4													97.8	-37.3686	-22.269	-26.5582	-30.0408	-25.3108	-11.0988	-15.942	-18.7787
	4.5	3	3													98	-36.8152	-22.5894	-26.5344	-30.2025	-25.6924	-11.2325	-16.1517	-18.7142
	4.55	3	3													98.2	-36.675	-22.8665	-26.6076	-30.4134	-25.9441	-10.8233	-16.6245	-18.8011
	4.6	1	1													98.4	-36.5614	-23.045	-26.6261	-30.367	-26.0585	-10.0628	-16.6897	-19.1187
	4.65	1	1													98.6	-36.6157	-23.138	-26.346	-29.8873	-26.2558	-9.29633	-16.2897	-19.5168
	4.7	0	0													98.8	-36.7339	-23.2165	-25.8036	-29.3315	-26.3209	-8.74246	-15.8592	-19.6596
	4.75	0	0													99	-36.8143	-23.4194	-25.2586	-29.0023	-26.3155	-8.18249	-15.3842	-19.493
	4.8	1	1													99.2	-36.0858	-23.6275	-24.8309	-28.9732	-26.1782	-7.62699	-15.0408	-19.3129
	4.85	2	1													99.4	-35.1513	-23.7259	-24.4473	-28.8536	-25.9007	-7.22153	-15.2507	-19.3027
	4.9	3	2													99.6	-34.1459	-23.8229	-24.0315	-28.7922	-25.6286	-6.81273	-15.3634	-19.2428
	4.95	3	2													100	-31.9704	-24.0413	-23.1574	-28.8464	-25.0498	-5.9461	-15.6511	-19.0359
	5	3	3																					10
	5.05	3	2
	5.1	2	2
	5.15	2	1
	5.2	2	1
	5.25	1	0
	5.3	0	0
	5.35	3	2
	5.4	1	1
	5.45	2	2
	5.5	2	1
	5.55	1	1
	5.6	2	2
	5.65	3	2
	5.7	4	2
	5.75	2	2
	5.8	3	2
	5.85	3	2
	5.9	4	2
	5.95	5	3
	6	3	2
	6.05	2	1
	6.1	2	1
	6.15	3	2
	6.2	4	2
	6.25	3	2
	6.3	3	2
	6.35	5	2
	6.4	3	2
	6.45	4	2
	6.5	1	1
	6.55	1	0
	6.6	2	1
	6.65	3	2
	6.7	2	2
	6.75	3	2
	6.8	3	2
	6.85	2	2
	6.9	3	3
	6.95	4	4
	7	5	4
	7.05	3	3
	7.1	3	3
	7.15	3	2
	7.2	4	2
	7.25	4	2
	7.3	4	3
	7.35	3	2
	7.4	3	2
	7.45	2	2
	7.5	2	2
	7.55	3	2
	7.6	5	5
	7.65	2	2
	7.7	3	2
	7.75	2	2
	7.8	2	2
	7.85	3	3
	7.9	5	3
	7.95	2	2
	8	2	2
	8.05	2	2
	8.1	4	4
	8.15	3	3
	8.2	4	4
	8.25	3	2
	8.3	4	4
	8.35	4	4
	8.4	4	4
	8.45	4	3
	8.5	5	3
	8.55	6	5
	8.6	2	2
	8.65	4	3
	8.7	2	2
	8.75	2	2
	8.8	3	3
	8.85	3	3
	8.9	5	5
	8.95	7	6
	9	6	6
	9.05	4	4
	9.1	6	6
	9.15	4	4
	9.2	5	5
	9.25	5	5
	9.3	5	5
	9.35	6	6
	9.4	5	4
	9.45	6	6
	9.5	6	5
	9.55	5	5
	9.6	3	3
	9.65	4	4
	9.7	3	2
	9.75	3	2
	9.8	3	2
	9.85	2	2
	9.9	3	3
	9.95	3	3
	10	3	3
	10.05	6	5
	10.1	3	2
	10.15	3	2
	10.2	5	5
	10.25	6	5
	10.3	4	4
	10.35	6	6
	10.4	6	5
	10.45	9	7
	10.5	6	4
	10.55	5	4
	10.6	6	4
	10.65	4	3
	10.7	5	4
	10.75	5	3
	10.8	5	4
	10.85	8	5
	10.9	7	6
	10.95	8	6
	11	7	5
	11.05	7	6
	11.1	6	6
	11.15	7	6
	11.2	7	6
	11.25	8	6
	11.3	7	6
	11.35	6	6
	11.4	6	6
	11.45	6	5
	11.5	2	2
	11.55	2	2
	11.6	2	2
	11.65	2	2
	11.7	2	2
	11.75	3	3
	11.8	2	2
	11.85	3	3
	11.9	2	1
	11.95	5	4
	12	5	4
	12.05	4	4
	12.1	3	2
	12.15	3	2
	12.2	3	2
	12.25	2	2
	12.3	3	2
	12.35	4	3
	12.4	4	3
	12.45	1	1
	12.5	3	3
	12.55	3	3
	12.6	2	2
	12.65	4	4
	12.7	2	2
	12.75	3	3
	12.8	4	3
	12.85	5	4
	12.9	3	2
	12.95	3	3
	13	2	2
	13.05	4	4
	13.1	1	1
	13.15	2	2
	13.2	3	3
	13.25	2	2
	13.3	1	1
	13.35	3	2
	13.4	1	1
	13.45	2	2
	13.5	2	2
	13.55	1	1
	13.6	2	2
	13.65	2	2
	13.7	1	1
	13.75	4	2
	13.8	4	3
	13.85	3	2
	13.9	3	2
	13.95	3	2
	14	4	3
	14.05	5	3
	14.1	3	2
	14.15	4	3
	14.2	3	2
	14.25	2	2
	14.3	1	1
	14.35	3	2
	14.4	4	4
	14.45	3	3
	14.5	4	3
	14.55	2	2
	14.6	2	2
	14.65	3	3
	14.7	3	3
	14.75	2	1
	14.8	3	3
	14.85	2	2
	14.9	4	3
	14.95	6	5
	15	5	3
	15.05	3	2
	15.1	5	4
	15.15	4	4
	15.2	4	4
	15.25	7	7
	15.3	3	3
	15.35	5	5
	15.4	5	5
	15.45	5	5
	15.5	5	5
	15.55	6	6
	15.6	6	6
	15.65	4	4
	15.7	4	4
	15.75	5	5
	15.8	4	4
	15.85	7	6
	15.9	6	5
	15.95	4	3
	16	6	5
	16.05	7	6
	16.1	7	6
	16.15	6	5
	16.2	5	4
	16.25	5	4
	16.3	5	5
	16.35	3	3
	16.4	5	5
	16.45	5	5
	16.5	4	4
	16.55	6	6
	16.6	7	7
	16.65	5	5
	16.7	6	6
	16.75	6	6
	16.8	6	6
	16.85	6	6
	16.9	5	5
	16.95	5	5
	17	6	6
	17.05	6	6
	17.1	4	4
	17.15	4	4
	17.2	3	3
	17.25	4	4
	17.3	5	5
	17.35	4	4
	17.4	4	4
	17.45	4	4
	17.5	6	6
	17.55	4	4
	17.6	4	4
	17.65	5	5
	17.7	6	5
	17.75	3	3
	17.8	6	6
	17.85	6	6
	17.9	8	8
	17.95	8	8
	18	7	7
	18.05	7	6
	18.1	4	4
	18.15	6	6
	18.2	5	5
	18.25	4	4
	18.3	4	3
	18.35	3	3
	18.4	6	6
	18.45	4	4
	18.5	4	4
	18.55	5	5
	18.6	6	6
	18.65	6	6
	18.7	9	8
	18.75	7	6
	18.8	8	8
	18.85	5	5
	18.9	4	4
	18.95	5	5
	19	6	6
	19.05	7	7
	19.1	6	6
	19.15	7	7
	19.2	5	5
	19.25	7	7
	19.3	7	7
	19.35	8	8
	19.4	6	6
	19.45	7	7
	19.5	7	7
	19.55	5	5
	19.6	3	3
	19.65	5	5
	19.7	5	5
	19.75	5	5
	19.8	4	4
	19.85	9	9
	19.9	5	5
	19.95	6	6
	20	7	7
	20.05	5	4
	20.1	5	5
	20.15	7	6
	20.2	5	5
	20.25	5	5
	20.3	5	5
	20.35	6	6
	20.4	5	5
	20.45	5	5
	20.5	5	5
	20.55	4	4
	20.6	6	6
	20.65	5	5
	20.7	4	4
	20.75	4	4
	20.8	5	5
	20.85	5	5
	20.9	6	6
	20.95	5	4
	21	1	1
	21.05	4	4
	21.1	2	2
	21.15	4	4
	21.2	4	4
	21.25	5	5
	21.3	4	4
	21.35	6	6
	21.4	2	2
	21.45	4	4
	21.5	3	3
	21.55	4	4
	21.6	3	3
	21.65	2	2
	21.7	5	5
	21.75	3	3
	21.8	4	4
	21.85	3	3
	21.9	5	5
	21.95	6	5
	22	6	5
	22.05	5	4
	22.1	6	5
	22.15	3	2
	22.2	4	4
	22.25	5	4
	22.3	4	3
	22.35	4	3
	22.4	4	4
	22.45	4	4
	22.5	7	6
	22.55	7	7
	22.6	5	4
	22.65	6	5
	22.7	6	5
	22.75	7	6
	22.8	8	7
	22.85	7	6
	22.9	10	8
	22.95	7	6
	23	6	6
	23.05	7	6
	23.1	7	6
	23.15	5	5
	23.2	5	4
	23.25	6	5
	23.3	3	3
	23.35	4	4
	23.4	4	3
	23.45	6	5
	23.5	6	5
	23.55	7	6
	23.6	4	3
	23.65	4	3
	23.7	2	2
	23.75	5	5
	23.8	4	4
	23.85	5	5
	23.9	8	8
	23.95	7	7
	24	7	7
	24.05	8	8
	24.1	4	4
	24.15	7	7
	24.2	7	7
	24.25	8	8
	24.3	6	6
	24.35	9	9
	24.4	7	7
	24.45	2	2
	24.5	6	6
	24.55	3	3
	24.6	4	4
	24.65	3	3
	24.7	4	4
	24.75	5	5
	24.8	5	5
	24.85	5	5
	24.9	4	4
	24.95	6	6
	25	7	5
	25.05	7	5
	25.1	3	3
	25.15	6	6
	25.2	4	4
	25.25	7	5
	25.3	6	4
	25.35	7	5
	25.4	3	3
	25.45	4	3
	25.5	7	5
	25.55	4	3
	25.6	6	4
	25.65	6	4
	25.7	5	3
	25.75	7	4
	25.8	5	4
	25.85	6	5
	25.9	6	5
	25.95	6	4
	26	6	4
	26.05	7	5
	26.1	4	2
	26.15	5	4
	26.2	6	4
	26.25	4	2
	26.3	5	5
	26.35	6	5
	26.4	5	4
	26.45	6	5
	26.5	3	3
	26.55	6	4
	26.6	8	6
	26.65	7	5
	26.7	5	4
	26.75	7	5
	26.8	7	6
	26.85	5	5
	26.9	5	5
	26.95	4	4
	27	4	4
	27.05	7	6
	27.1	7	6
	27.15	5	4
	27.2	7	4
	27.25	8	5
	27.3	5	4
	27.35	6	4
	27.4	6	5
	27.45	5	3
	27.5	7	5
	27.55	5	4
	27.6	9	6
	27.65	5	3
	27.7	4	3
	27.75	4	4
	27.8	7	4
	27.85	3	3
	27.9	4	3
	27.95	3	1
	28	3	2
	28.05	7	5
	28.1	8	6
	28.15	5	5
	28.2	9	6
	28.25	6	4
	28.3	8	5
	28.35	9	7
	28.4	7	6
	28.45	8	6
	28.5	9	7
	28.55	7	6
	28.6	7	6
	28.65	6	4
	28.7	7	4
	28.75	9	6
	28.8	6	5
	28.85	9	7
	28.9	10	7
	28.95	7	6
	29	10	7
	29.05	9	7
	29.1	12	8
	29.15	10	7
	29.2	11	7
	29.25	11	9
	29.3	15	10
	29.35	12	9
	29.4	10	8
	29.45	10	7
	29.5	12	9
	29.55	11	8
	29.6	10	7
	29.65	11	8
	29.7	8	5
	29.75	7	6
	29.8	9	7
	29.85	8	5
	29.9	10	7
	29.95	7	5
	30	10	7
	30.05	7	4
	30.1	7	5
	30.15	7	4
	30.2	8	6
	30.25	6	3
	30.3	8	4
	30.35	8	5
	30.4	7	3
	30.45	7	4
	30.5	8	5
	30.55	9	6
	30.6	6	3
	30.65	6	3
	30.7	10	7
	30.75	8	4
	30.8	8	5
	30.85	6	5
	30.9	8	5
	30.95	5	3
	31	6	3
	31.05	6	5
	31.1	8	5
	31.15	9	6
	31.2	11	7
	31.25	12	9
	31.3	9	7
	31.35	9	6
	31.4	10	7
	31.45	6	4
	31.5	13	9
	31.55	11	8
	31.6	8	8
	31.65	10	7
	31.7	7	5
	31.75	9	7
	31.8	9	7
	31.85	11	6
	31.9	11	7
	31.95	8	6
	32	10	6
	32.05	10	6
	32.1	11	6
	32.15	11	7
	32.2	8	5
	32.25	9	7
	32.3	10	8
	32.35	9	6
	32.4	8	5
	32.45	9	6
	32.5	5	3
	32.55	5	4
	32.6	9	5
	32.65	8	4
	32.7	9	7
	32.75	8	7
	32.8	9	8
	32.85	8	6
	32.9	7	4
	32.95	8	5
	33	10	7
	33.05	8	5
	33.1	8	6
	33.15	6	4
	33.2	7	5
	33.25	9	7
	33.3	8	5
	33.35	10	6
	33.4	9	6
	33.45	13	9
	33.5	10	6
	33.55	5	4
	33.6	7	4
	33.65	9	6
	33.7	8	7
	33.75	7	6
	33.8	10	8
	33.85	8	6
	33.9	8	7
	33.95	10	9
	34	10	8
	34.05	8	6
	34.1	6	4
	34.15	9	8
	34.2	10	8
	34.25	6	5
	34.3	5	5
	34.35	10	8
	34.4	8	6
	34.45	11	7
	34.5	9	6
	34.55	7	6
	34.6	6	4
	34.65	11	9
	34.7	10	9
	34.75	8	7
	34.8	5	5
	34.85	10	7
	34.9	6	3
	34.95	9	4
	35	14	9
	35.05	11	8
	35.1	10	5
	35.15	13	8
	35.2	11	9
	35.25	9	6
	35.3	10	6
	35.35	10	5
	35.4	10	7
	35.45	10	7
	35.5	15	10
	35.55	11	7
	35.6	8	4
	35.65	11	7
	35.7	10	7
	35.75	12	8
	35.8	11	8
	35.85	11	7
	35.9	10	6
	35.95	11	8
	36	10	5
	36.05	11	8
	36.1	11	7
	36.15	10	7
	36.2	11	7
	36.25	11	7
	36.3	12	7
	36.35	10	5
	36.4	5	3
	36.45	9	6
	36.5	11	7
	36.55	9	5
	36.6	11	8
	36.65	9	5
	36.7	9	5
	36.75	7	5
	36.8	7	4
	36.85	7	3
	36.9	8	3
	36.95	8	4
	37	9	5
	37.05	11	6
	37.1	8	4
	37.15	6	3
	37.2	10	6
	37.25	12	8
	37.3	10	5
	37.35	13	7
	37.4	11	7
	37.45	11	7
	37.5	10	4
	37.55	8	5
	37.6	8	4
	37.65	11	6
	37.7	11	6
	37.75	11	7
	37.8	12	7
	37.85	11	7
	37.9	14	9
	37.95	12	8
	38	10	7
	38.05	10	5
	38.1	12	9
	38.15	13	10
	38.2	12	8
	38.25	13	9
	38.3	13	10
	38.35	11	6
	38.4	17	12
	38.45	12	9
	38.5	11	9
	38.55	14	10
	38.6	10	6
	38.65	9	6
	38.7	11	8
	38.75	15	10
	38.8	10	7
	38.85	10	6
	38.9	11	8
	38.95	12	8
	39	14	9
	39.05	11	7
	39.1	10	7
	39.15	12	9
	39.2	12	10
	39.25	9	7
	39.3	11	9
	39.35	12	10
	39.4	11	7
	39.45	14	12
	39.5	11	8
	39.55	14	12
	39.6	10	9
	39.65	14	11
	39.7	12	9
	39.75	15	12
	39.8	10	9
	39.85	12	9
	39.9	12	11
	39.95	10	8
	40	11	8
	40.05	15	12
	40.1	13	11
	40.15	14	10
	40.2	15	12
	40.25	13	10
	40.3	12	10
	40.35	15	11
	40.4	14	12
	40.45	13	11
	40.5	12	11
	40.55	12	9
	40.6	12	9
	40.65	12	10
	40.7	11	7
	40.75	9	7
	40.8	10	8
	40.85	9	5
	40.9	14	10
	40.95	10	7
	41	13	7
	41.05	9	6
	41.1	13	9
	41.15	13	9
	41.2	11	9
	41.25	10	7
	41.3	12	9
	41.35	11	8
	41.4	7	5
	41.45	8	8
	41.5	14	9
	41.55	12	9
	41.6	12	8
	41.65	11	8
	41.7	13	8
	41.75	12	7
	41.8	11	7
	41.85	10	7
	41.9	14	8
	41.95	12	9
	42	13	7
	42.05	12	7
	42.1	11	8
	42.15	11	9
	42.2	10	7
	42.25	11	9
	42.3	12	9
	42.35	7	6
	42.4	10	8
	42.45	8	7
	42.5	11	8
	42.55	10	8
	42.6	7	6
	42.65	10	7
	42.7	9	8
	42.75	9	7
	42.8	9	7
	42.85	15	10
	42.9	14	11
	42.95	11	8
	43	12	9
	43.05	14	9
	43.1	14	9
	43.15	13	8
	43.2	9	7
	43.25	13	10
	43.3	12	9
	43.35	14	10
	43.4	13	8
	43.45	14	8
	43.5	13	7
	43.55	12	7
	43.6	11	9
	43.65	12	7
	43.7	11	6
	43.75	12	7
	43.8	13	9
	43.85	15	9
	43.9	12	7
	43.95	13	8
	44	14	8
	44.05	14	9
	44.1	15	10
	44.15	11	7
	44.2	15	10
	44.25	11	4
	44.3	12	6
	44.35	13	8
	44.4	13	8
	44.45	13	5
	44.5	10	7
	44.55	13	6
	44.6	12	6
	44.65	14	7
	44.7	17	9
	44.75	15	8
	44.8	11	5
	44.85	12	7
	44.9	13	7
	44.95	9	5
	45	17	11
	45.05	16	10
	45.1	13	7
	45.15	14	9
	45.2	12	6
	45.25	16	10
	45.3	14	9
	45.35	17	10
	45.4	13	8
	45.45	14	8
	45.5	13	7
	45.55	10	6
	45.6	10	7
	45.65	13	8
	45.7	13	8
	45.75	13	8
	45.8	11	6
	45.85	17	10
	45.9	13	8
	45.95	12	6
	46	16	11
	46.05	16	9
	46.1	13	6
	46.15	16	9
	46.2	14	8
	46.25	14	9
	46.3	14	7
	46.35	13	5
	46.4	14	8
	46.45	12	7
	46.5	17	10
	46.55	13	7
	46.6	11	6
	46.65	11	6
	46.7	13	6
	46.75	13	6
	46.8	12	6
	46.85	15	6
	46.9	12	6
	46.95	10	5
	47	14	7
	47.05	12	6
	47.1	14	7
	47.15	16	8
	47.2	15	7
	47.25	16	9
	47.3	13	5
	47.35	14	5
	47.4	16	8
	47.45	16	6
	47.5	17	7
	47.55	16	6
	47.6	17	6
	47.65	13	5
	47.7	12	5
	47.75	15	6
	47.8	12	4
	47.85	14	6
	47.9	15	7
	47.95	13	5
	48	13	7
	48.05	13	5
	48.1	9	4
	48.15	10	4
	48.2	11	5
	48.25	16	8
	48.3	14	5
	48.35	15	7
	48.4	14	6
	48.45	11	5
	48.5	12	5
	48.55	16	8
	48.6	14	7
	48.65	14	7
	48.7	15	6
	48.75	11	4
	48.8	15	6
	48.85	15	6
	48.9	16	7
	48.95	10	6
	49	14	8
	49.05	14	8
	49.1	14	7
	49.15	14	9
	49.2	14	6
	49.25	13	7
	49.3	12	6
	49.35	14	7
	49.4	12	8
	49.45	15	8
	49.5	14	7
	49.55	14	8
	49.6	7	3
	49.65	9	6
	49.7	8	5
	49.75	8	4
	49.8	16	10
	49.85	8	4
	49.9	8	5
	49.95	11	6
	50	11	5
	50.05	14	6
	50.1	11	6
	50.15	14	8
	50.2	11	4
	50.25	10	5
	50.3	13	6
	50.35	15	8
	50.4	8	5
	50.45	15	8
	50.5	14	8
	50.55	12	8
	50.6	14	8
	50.65	18	9
	50.7	18	8
	50.75	18	9
	50.8	15	8
	50.85	18	8
	50.9	14	7
	50.95	16	9
	51	14	9
	51.05	12	8
	51.1	14	10
	51.15	14	8
	51.2	16	10
	51.25	19	10
	51.3	15	9
	51.35	13	10
	51.4	12	5
	51.45	14	8
	51.5	19	11
	51.55	16	10
	51.6	14	8
	51.65	12	8
	51.7	12	7
	51.75	17	9
	51.8	15	8
	51.85	14	9
	51.9	16	8
	51.95	12	8
	52	14	9
	52.05	14	7
	52.1	16	8
	52.15	12	6
	52.2	18	11
	52.25	11	6
	52.3	13	7
	52.35	11	7
	52.4	13	8
	52.45	12	6
	52.5	14	9
	52.55	8	5
	52.6	11	6
	52.65	11	7
	52.7	12	7
	52.75	14	9
	52.8	12	7
	52.85	9	6
	52.9	11	7
	52.95	9	6
	53	11	6
	53.05	11	5
	53.1	11	7
	53.15	14	7
	53.2	12	8
	53.25	10	5
	53.3	14	7
	53.35	16	8
	53.4	12	6
	53.45	11	7
	53.5	11	6
	53.55	12	6
	53.6	13	7
	53.65	13	7
	53.7	12	7
	53.75	12	7
	53.8	12	7
	53.85	12	7
	53.9	14	9
	53.95	12	7
	54	15	11
	54.05	12	8
	54.1	10	8
	54.15	13	10
	54.2	12	9
	54.25	13	9
	54.3	12	9
	54.35	14	11
	54.4	10	9
	54.45	16	11
	54.5	13	9
	54.55	16	9
	54.6	13	10
	54.65	13	10
	54.7	16	11
	54.75	15	10
	54.8	15	10
	54.85	15	10
	54.9	12	7
	54.95	14	11
	55	15	11
	55.05	13	8
	55.1	17	10
	55.15	11	9
	55.2	14	9
	55.25	15	10
	55.3	13	10
	55.35	11	10
	55.4	12	9
	55.45	13	9
	55.5	11	7
	55.55	11	8
	55.6	12	8
	55.65	10	7
	55.7	11	7
	55.75	12	7
	55.8	14	9
	55.85	14	9
	55.9	17	10
	55.95	13	9
	56	12	8
	56.05	11	8
	56.1	12	6
	56.15	14	9
	56.2	14	9
	56.25	16	8
	56.3	14	10
	56.35	12	9
	56.4	10	8
	56.45	12	8
	56.5	14	8
	56.55	16	12
	56.6	14	10
	56.65	15	11
	56.7	12	8
	56.75	8	6
	56.8	13	9
	56.85	8	5
	56.9	13	9
	56.95	13	9
	57	9	5
	57.05	11	7
	57.1	13	7
	57.15	13	7
	57.2	13	8
	57.25	8	5
	57.3	10	8
	57.35	9	9
	57.4	13	10
	57.45	15	10
	57.5	13	9
	57.55	14	11
	57.6	14	9
	57.65	13	10
	57.7	14	10
	57.75	9	9
	57.8	12	9
	57.85	12	9
	57.9	12	7
	57.95	11	7
	58	10	7
	58.05	13	10
	58.1	13	11
	58.15	15	11
	58.2	16	13
	58.25	15	12
	58.3	14	11
	58.35	16	12
	58.4	15	12
	58.45	13	11
	58.5	14	12
	58.55	13	11
	58.6	13	10
	58.65	12	10
	58.7	13	10
	58.75	15	10
	58.8	11	7
	58.85	10	6
	58.9	12	10
	58.95	11	9
	59	14	13
	59.05	13	8
	59.1	12	8
	59.15	12	8
	59.2	11	8
	59.25	11	7
	59.3	14	10
	59.35	9	7
	59.4	12	9
	59.45	10	7
	59.5	9	6
	59.55	11	7
	59.6	11	8
	59.65	8	7
	59.7	13	9
	59.75	13	9
	59.8	11	8
	59.85	11	9
	59.9	12	9
	59.95	9	7
	60	11	8
	60.05	13	9
	60.1	10	8
	60.15	9	7
	60.2	12	11
	60.25	13	10
	60.3	11	7
	60.35	11	8
	60.4	12	9
	60.45	12	9
	60.5	10	8
	60.55	12	8
	60.6	11	9
	60.65	9	7
	60.7	13	9
	60.75	10	7
	60.8	11	8
	60.85	10	9
	60.9	14	10
	60.95	13	8
	61	14	10
	61.05	13	9
	61.1	12	9
	61.15	14	11
	61.2	13	11
	61.25	14	10
	61.3	14	10
	61.35	12	9
	61.4	11	7
	61.45	14	8
	61.5	11	8
	61.55	10	9
	61.6	12	7
	61.65	12	10
	61.7	15	12
	61.75	14	10
	61.8	14	11
	61.85	12	10
	61.9	14	13
	61.95	14	11
	62	14	10
	62.05	15	11
	62.1	12	10
	62.15	14	11
	62.2	13	10
	62.25	15	11
	62.3	14	11
	62.35	12	9
	62.4	12	8
	62.45	15	12
	62.5	12	8
	62.55	12	10
	62.6	11	10
	62.65	15	11
	62.7	13	10
	62.75	13	7
	62.8	15	11
	62.85	15	9
	62.9	15	11
	62.95	12	10
	63	15	11
	63.05	12	10
	63.1	13	9
	63.15	11	9
	63.2	16	11
	63.25	13	8
	63.3	12	9
	63.35	12	10
	63.4	13	10
	63.45	16	10
	63.5	14	11
	63.55	13	8
	63.6	15	10
	63.65	11	6
	63.7	15	10
	63.75	14	9
	63.8	14	10
	63.85	13	9
	63.9	14	9
	63.95	13	9
	64	13	8
	64.05	14	10
	64.1	13	8
	64.15	15	12
	64.2	14	10
	64.25	15	11
	64.3	14	12
	64.35	13	10
	64.4	15	12
	64.45	15	11
	64.5	13	11
	64.55	12	11
	64.6	14	11
	64.65	13	9
	64.7	16	10
	64.75	15	9
	64.8	10	9
	64.85	13	10
	64.9	16	11
	64.95	15	12
	65	16	10
	65.05	14	11
	65.1	11	10
	65.15	15	11
	65.2	12	9
	65.25	13	9
	65.3	9	7
	65.35	15	10
	65.4	10	8
	65.45	14	9
	65.5	10	7
	65.55	14	10
	65.6	14	10
	65.65	12	9
	65.7	14	11
	65.75	12	9
	65.8	15	10
	65.85	11	8
	65.9	14	9
	65.95	13	8
	66	13	11
	66.05	15	10
	66.1	12	9
	66.15	14	11
	66.2	11	9
	66.25	15	12
	66.3	13	10
	66.35	14	10
	66.4	14	10
	66.45	10	9
	66.5	13	9
	66.55	15	11
	66.6	15	11
	66.65	14	10
	66.7	13	9
	66.75	13	9
	66.8	12	9
	66.85	9	6
	66.9	13	8
	66.95	14	9
	67	12	8
	67.05	16	11
	67.1	13	10
	67.15	14	9
	67.2	13	10
	67.25	10	6
	67.3	14	10
	67.35	12	7
	67.4	14	11
	67.45	12	9
	67.5	9	7
	67.55	13	9
	67.6	13	9
	67.65	12	9
	67.7	13	9
	67.75	13	9
	67.8	10	7
	67.85	12	10
	67.9	13	11
	67.95	13	10
	68	11	8
	68.05	15	12
	68.1	11	8
	68.15	11	8
	68.2	12	8
	68.25	11	9
	68.3	12	8
	68.35	9	7
	68.4	11	10
	68.45	12	10
	68.5	10	8
	68.55	12	8
	68.6	15	10
	68.65	14	10
	68.7	16	14
	68.75	15	11
	68.8	8	7
	68.85	12	9
	68.9	8	6
	68.95	17	13
	69	14	11
	69.05	12	9
	69.1	12	8
	69.15	13	9
	69.2	15	11
	69.25	15	9
	69.3	14	10
	69.35	19	12
	69.4	15	11
	69.45	15	11
	69.5	12	8
	69.55	14	11
	69.6	11	9
	69.65	10	8
	69.7	14	11
	69.75	16	12
	69.8	13	10
	69.85	12	9
	69.9	10	7
	69.95	14	10
	70	10	8
	70.05	13	10
	70.1	12	11
	70.15	15	13
	70.2	15	11
	70.25	16	13
	70.3	16	14
	70.35	16	13
	70.4	12	9
	70.45	14	11
	70.5	17	14
	70.55	17	14
	70.6	12	9
	70.65	14	11
	70.7	12	9
	70.75	17	16
	70.8	17	15
	70.85	15	11
	70.9	14	10
	70.95	20	14
	71	19	14
	71.05	14	11
	71.1	16	12
	71.15	19	14
	71.2	15	11
	71.25	18	14
	71.3	13	8
	71.35	15	13
	71.4	16	12
	71.45	14	13
	71.5	14	11
	71.55	12	9
	71.6	17	12
	71.65	15	11
	71.7	14	10
	71.75	13	11
	71.8	19	14
	71.85	18	13
	71.9	16	12
	71.95	15	11
	72	15	13
	72.05	14	12
	72.1	15	13
	72.15	14	12
	72.2	15	11
	72.25	11	10
	72.3	15	12
	72.35	16	13
	72.4	18	15
	72.45	14	12
	72.5	16	13
	72.55	14	10
	72.6	15	14
	72.65	14	14
	72.7	15	15
	72.75	11	11
	72.8	16	15
	72.85	15	13
	72.9	13	13
	72.95	14	14
	73	12	12
	73.05	14	12
	73.1	16	13
	73.15	14	12
	73.2	17	13
	73.25	12	11
	73.3	13	12
	73.35	11	10
	73.4	13	11
	73.45	12	12
	73.5	14	12
	73.55	16	14
	73.6	11	10
	73.65	15	14
	73.7	14	11
	73.75	11	10
	73.8	14	11
	73.85	15	14
	73.9	13	12
	73.95	15	13
	74	12	10
	74.05	13	13
	74.1	14	11
	74.15	15	13
	74.2	14	12
	74.25	13	13
	74.3	14	13
	74.35	14	12
	74.4	14	12
	74.45	13	11
	74.5	13	11
	74.55	14	12
	74.6	12	10
	74.65	15	12
	74.7	13	10
	74.75	14	13
	74.8	15	13
	74.85	9	8
	74.9	12	9
	74.95	15	11
	75	14	11
	75.05	14	10
	75.1	14	8
	75.15	9	8
	75.2	16	12
	75.25	15	11
	75.3	15	12
	75.35	17	13
	75.4	18	13
	75.45	12	10
	75.5	16	12
	75.55	13	11
	75.6	14	11
	75.65	13	10
	75.7	12	10
	75.75	13	11
	75.8	14	12
	75.85	12	9
	75.9	10	9
	75.95	14	12
	76	11	9
	76.05	10	8
	76.1	10	9
	76.15	14	11
	76.2	17	13
	76.25	16	13
	76.3	14	11
	76.35	14	10
	76.4	18	13
	76.45	18	12
	76.5	14	10
	76.55	14	11
	76.6	13	11
	76.65	14	10
	76.7	11	10
	76.75	14	10
	76.8	17	13
	76.85	14	11
	76.9	14	12
	76.95	15	11
	77	16	13
	77.05	15	11
	77.1	15	12
	77.15	13	11
	77.2	15	12
	77.25	13	10
	77.3	16	11
	77.35	12	8
	77.4	9	7
	77.45	14	9
	77.5	15	10
	77.55	13	11
	77.6	14	10
	77.65	13	9
	77.7	11	7
	77.75	15	11
	77.8	13	9
	77.85	14	11
	77.9	13	10
	77.95	11	9
	78	13	9
	78.05	14	10
	78.1	13	9
	78.15	15	11
	78.2	16	11
	78.25	12	8
	78.3	19	11
	78.35	13	8
	78.4	12	9
	78.45	11	8
	78.5	13	11
	78.55	11	9
	78.6	12	9
	78.65	13	10
	78.7	15	13
	78.75	14	11
	78.8	15	10
	78.85	14	11
	78.9	14	10
	78.95	14	11
	79	17	13
	79.05	12	10
	79.1	13	11
	79.15	10	6
	79.2	14	10
	79.25	12	8
	79.3	15	10
	79.35	18	11
	79.4	12	8
	79.45	14	10
	79.5	16	11
	79.55	13	10
	79.6	12	8
	79.65	11	9
	79.7	12	10
	79.75	11	9
	79.8	15	11
	79.85	17	13
	79.9	17	13
	79.95	13	11
	80	12	9
	80.05	11	9
	80.1	13	10
	80.15	12	9
	80.2	13	8
	80.25	11	9
	80.3	13	10
	80.35	12	8
	80.4	16	12
	80.45	16	11
	80.5	12	7
	80.55	14	10
	80.6	13	9
	80.65	13	9
	80.7	15	14
	80.75	12	10
	80.8	15	12
	80.85	10	8
	80.9	12	11
	80.95	15	12
	81	14	10
	81.05	13	10
	81.1	11	10
	81.15	14	11
	81.2	12	8
	81.25	16	12
	81.3	14	11
	81.35	13	10
	81.4	12	8
	81.45	14	11
	81.5	12	10
	81.55	12	8
	81.6	12	10
	81.65	11	8
	81.7	11	8
	81.75	12	9
	81.8	11	9
	81.85	15	13
	81.9	15	11
	81.95	12	9
	82	12	8
	82.05	12	8
	82.1	14	10
	82.15	14	10
	82.2	15	10
	82.25	14	7
	82.3	11	8
	82.35	15	10
	82.4	14	10
	82.45	12	9
	82.5	18	11
	82.55	13	10
	82.6	14	10
	82.65	13	10
	82.7	14	10
	82.75	18	11
	82.8	14	10
	82.85	13	11
	82.9	17	11
	82.95	13	9
	83	11	8
	83.05	14	10
	83.1	13	9
	83.15	11	7
	83.2	16	10
	83.25	11	8
	83.3	13	10
	83.35	12	9
	83.4	16	10
	83.45	15	10
	83.5	14	10
	83.55	10	8
	83.6	16	10
	83.65	17	12
	83.7	14	11
	83.75	14	9
	83.8	12	9
	83.85	15	11
	83.9	14	10
	83.95	14	12
	84	15	12
	84.05	15	10
	84.1	17	9
	84.15	14	10
	84.2	14	9
	84.25	14	11
	84.3	12	8
	84.35	11	8
	84.4	12	9
	84.45	13	10
	84.5	12	9
	84.55	9	7
	84.6	13	10
	84.65	12	8
	84.7	12	8
	84.75	9	8
	84.8	14	8
	84.85	14	8
	84.9	12	8
	84.95	16	11
	85	12	8
	85.05	10	8
	85.1	13	10
	85.15	13	10
	85.2	15	10
	85.25	13	9
	85.3	13	10
	85.35	13	7
	85.4	14	11
	85.45	16	9
	85.5	14	11
	85.55	15	7
	85.6	11	7
	85.65	13	8
	85.7	12	8
	85.75	14	8
	85.8	10	7
	85.85	11	9
	85.9	12	9
	85.95	14	10
	86	12	10
	86.05	13	9
	86.1	15	10
	86.15	17	11
	86.2	16	10
	86.25	18	14
	86.3	18	14
	86.35	14	11
	86.4	16	10
	86.45	17	12
	86.5	17	12
	86.55	14	11
	86.6	19	13
	86.65	15	10
	86.7	17	10
	86.75	16	10
	86.8	12	7
	86.85	12	10
	86.9	12	9
	86.95	14	10
	87	13	10
	87.05	16	12
	87.1	15	10
	87.15	12	10
	87.2	16	11
	87.25	15	10
	87.3	18	14
	87.35	18	13
	87.4	13	10
	87.45	14	11
	87.5	16	13
	87.55	15	12
	87.6	16	13
	87.65	15	12
	87.7	17	12
	87.75	14	9
	87.8	12	9
	87.85	15	9
	87.9	15	11
	87.95	17	12
	88	16	12
	88.05	17	12
	88.1	18	12
	88.15	15	11
	88.2	18	12
	88.25	16	12
	88.3	16	11
	88.35	18	13
	88.4	17	12
	88.45	17	11
	88.5	16	11
	88.55	19	12
	88.6	14	10
	88.65	19	14
	88.7	13	9
	88.75	13	10
	88.8	12	8
	88.85	13	10
	88.9	11	8
	88.95	15	12
	89	15	13
	89.05	12	10
	89.1	16	12
	89.15	14	10
	89.2	14	8
	89.25	16	11
	89.3	13	10
	89.35	14	10
	89.4	16	11
	89.45	16	10
	89.5	17	11
	89.55	15	11
	89.6	15	12
	89.65	14	10
	89.7	19	15
	89.75	18	12
	89.8	16	12
	89.85	18	12
	89.9	16	12
	89.95	18	12
	90	17	14
	90.05	18	11
	90.1	17	12
	90.15	17	12
	90.2	12	8
	90.25	18	12
	90.3	18	13
	90.35	15	11
	90.4	20	14
	90.45	19	14
	90.5	16	12
	90.55	14	11
	90.6	13	10
	90.65	15	12
	90.7	16	13
	90.75	14	11
	90.8	14	10
	90.85	14	11
	90.9	16	12
	90.95	13	10
	91	12	8
	91.05	18	12
	91.1	15	10
	91.15	15	13
	91.2	16	12
	91.25	16	11
	91.3	12	10
	91.35	14	11
	91.4	13	9
	91.45	14	11
	91.5	14	11
	91.55	14	11
	91.6	16	11
	91.65	13	9
	91.7	19	13
	91.75	19	12
	91.8	17	11
	91.85	14	10
	91.9	13	9
	91.95	14	9
	92	14	11
	92.05	16	11
	92.1	14	11
	92.15	17	11
	92.2	17	11
	92.25	18	11
	92.3	18	11
	92.35	15	10
	92.4	17	10
	92.45	15	9
	92.5	15	9
	92.55	14	9
	92.6	16	10
	92.65	16	11
	92.7	16	11
	92.75	15	10
	92.8	17	13
	92.85	15	10
	92.9	15	11
	92.95	17	12
	93	18	13
	93.05	18	12
	93.1	13	10
	93.15	16	11
	93.2	13	9
	93.25	13	8
	93.3	17	13
	93.35	19	14
	93.4	13	9
	93.45	16	11
	93.5	14	10
	93.55	14	10
	93.6	13	9
	93.65	12	9
	93.7	18	12
	93.75	14	10
	93.8	16	11
	93.85	15	11
	93.9	13	10
	93.95	14	9
	94	16	12
	94.05	16	11
	94.1	14	11
	94.15	15	11
	94.2	14	8
	94.25	14	9
	94.3	11	8
	94.35	15	11
	94.4	14	9
	94.45	16	10
	94.5	13	8
	94.55	15	10
	94.6	12	7
	94.65	14	10
	94.7	15	10
	94.75	14	8
	94.8	14	10
	94.85	17	12
	94.9	17	13
	94.95	17	13
	95	12	9
	95.05	12	7
	95.1	15	11
	95.15	17	10
	95.2	16	12
	95.25	14	11
	95.3	15	11
	95.35	17	14
	95.4	15	11
	95.45	17	12
	95.5	17	12
	95.55	15	11
	95.6	15	12
	95.65	16	12
	95.7	13	9
	95.75	16	14
	95.8	14	9
	95.85	14	12
	95.9	13	11
	95.95	14	10
	96	15	12
	96.05	16	13
	96.1	17	12
	96.15	16	11
	96.2	15	11
	96.25	16	12
	96.3	16	12
	96.35	15	12
	96.4	16	13
	96.45	16	12
	96.5	20	16
	96.55	19	13
	96.6	17	13
	96.65	14	10
	96.7	14	9
	96.75	13	9
	96.8	12	9
	96.85	11	7
	96.9	16	12
	96.95	15	10
	97	14	9
	97.05	16	11
	97.1	16	11
	97.15	17	11
	97.2	12	10
	97.25	15	12
	97.3	17	13
	97.35	17	12
	97.4	14	10
	97.45	14	9
	97.5	13	9
	97.55	13	11
	97.6	14	10
	97.65	11	8
	97.7	15	11
	97.75	15	11
	97.8	15	12
	97.85	11	8
	97.9	12	8
	97.95	15	11
	98	14	11
	98.05	16	13
	98.1	11	8
	98.15	13	10
	98.2	15	10
	98.25	15	11
	98.3	16	11
	98.35	13	9
	98.4	13	9
	98.45	16	12
	98.5	13	10
	98.55	12	9
	98.6	13	9
	98.65	16	11
	98.7	13	10
	98.75	18	13
	98.8	12	9
	98.85	17	12
	98.9	12	8
	98.95	15	11
	99	14	9
	99.05	12	10
	99.1	15	12
	99.15	13	10
	99.2	16	10
	99.25	16	12
	99.3	15	10
	99.35	15	8
	99.4	15	11
[truncated: 12 more rows]

## Sheet: Figure 4
	Incubation of SKOV3 cells with DX-loaded liposomes (DXdd 5 μg/ml) for 4, 8, 12, 24 h, 37 ℃ in the presence of different FBS concentrations.
	Fig.4a	0 % FBS
		DX-lipo			GA-DX-lipo			T/DX-lipo			T@GA-DX-lipo
	4 h	0.855255	0.391106	0.310062	0.428492	0.720409	0.676592	0.075248	0.188112	0.081794	0.253402	0.518687	0.464426
	8 h	0.27614	0.275813	0.125616	0.222134	0.375778	0.261282	0.172443	0.094367	0.242179	0.861634	1.05733	0.895918
	12 h	0.593442	0.538294	0.705954	0.649626	0.607551	0.938256	0.559014	0.51876	0.728051	1.55419	1.15783	0.868452
	24 h	0.86969	1.51704	2.64615	2.18467	2.05242	1.86234	1.57523	2.04744	1.80293	3.75229	3.9208	2.73391
	Fig.4b	10% FBS
		DX-lipo			GA-DX-lipo			T/DX-lipo			T@GA-DX-lipo
	4 h	0.195226	0.235092	0.362067	0.322035	0.237713	0.318735	0.095728	0.160864	0.168147	0.253459	0.57061	0.38157
	8 h	0.375045	0.108249	0.153058	0.432317	0.147343	0.210797	0.30061	0.198445	0.243892	1.03689	0.657925	0.329088
	12 h	0.184971	0.27869	0.148213	0.335869	0.530983	0.480793	0.235679	0.224755	0.290823	1.11436	0.79667	1.12145
	24 h	0.181494	0.339803	0.072961	0.251146	0.589066	0.608046	0.41068	0.367514	0.314212	1.98719	2.30579	1.51154
	Fig.4c	50 % FBS
		DX-lipo			GA-DX-lipo			T/DX-lipo			T@GA-DX-lipo
	4 h	0.083676	0.0656	0.026012	0.043414	0.049461	0.113092	0.043028	0.080763	0.082981	0.153786	0.289701	0.306268
	8 h	0.107769	0.00821	0.087175	0.193355	0.263222	0.084674	0.082335	0.094842	0.115894	0.557092	0.316775	0.200313
	12 h	0.200767	0.236863	0.207132	0.263214	0.287887	0.430361	0.263423	0.431268	0.542653	1.15237	1.40256	1.11368
	24 h	0.255726	0.218489	0.189407	0.350372	0.375329	0.323322	0.419336	0.357197	0.216095	1.3589	1.70001	1.68806
	Fig.3d	The amount of Hard protein corona of various liposomes.
		without TRA			with TRA
	lipo	0.011877	0.009436	0.007183	0.015445	0.007277	0.011596
	GA-P1-lipo	0.0146	0.011877	0.014319	0.044053	0.029959	0.035539
	Fig.3e	The exposure of Fab of TRA on the GA-lipo surface in 50% FBS at 37 ℃.
		GA-P1-lipo			T@GA-P1-lipo
	0 h	3.46	8.16	0.74	41.6	42.7	40.6
	12 h	9.41	3.83	3.41	39.2	23.9	28.7
	24 h	0.53	0.54	0.42	29	27	30.4
	48 h	5	0.34	0.86	30.6	30.2	25.1
	Fig.3f	The exposure of Fab of Cet on the GA-lipo surface in 50% FBS at 37 ℃.
		GA-P1-lipo			C@GA-P1-lipo
	0 h	0.081	0.041	0.2	42.3	43.2	35.6
	12 h	1.64	0.47	1.3	41	21.4	23.3
	24 h	0.41	0.47	0.61	33.2	24.2	29.8
	48 h	13.5	1.53	2.46	26.3	27	26.6
	Fig.3g	labeled coated cetuximab with secondary-anti-human IgG1 targeting Fab of cetuximab measured by flow cytometry.
		lipo			GA-P1-lipo			C/lipo			C@GA-P1-lipo
		0.081	0.041	0.2	7.66	2.57	3.08	2.21	0.78	3.39	42.3	43.2	35.6
	Fig.3h	AF488 labeled secondary anti-human IgG1 targeting Fc of cetuximab.
		lipo			GA-P1-lipo			C/lipo			C@GA-P1-lipo
		0.2	0.35	0.53	0.14	0.12	0.32	1.15	0.89	0.1	0.77	0.42	0.31

## Sheet: Figure 5
	Fig.5a, Cell viability treated with various concentrations of targeted and untargeted DX-lipo and GA-DX-lipo in MCF7 and SKOV3 cells after 48 h.
	MCF7
	mg/ml	T/DX-lipo						T@GA-DX-lipo						DX-lipo						GA-DX-lipo						TRA
	0.00976562	0.882647	0.910259	1.01404	0.922637	0.99024		0.738872	0.771245	0.806475	0.837896	0.906451		1.20091	1.30172	1.23842	1.23608	1.20443		1.1552	1.0919	1.04736	1.12707	1.23374		0.922339	0.869895	0.994867	0.920107	0.855389
	0.0390625	0.970245	0.880743	1.00452	1.14259	0.891216		0.904547	0.978815	1.01881	1.26065	0.957867		1.13644	1.24546	1.21264	1.14465	1.15285		1.00164	1.14113	0.8727	1.17513	1.09073		0.984825	1.09752	1.02611	0.817451	0.941308
	0.15625	1.04166	1.09022	0.979767	0.95025	0.909307		1.05689	0.931207	1.01881	1.15115	1.07403		1.01688	1.20795	1.17513	1.11183	1.08369		0.955925	1.04384	1.04736	0.931309	0.953581		1.22584	1.21468	1.19906	1.25485	1.11649
	0.625	0.873125	0.781719	0.975958	0.921685	1.0407		0.739824	0.831231	0.960724	1.21114	0.823613		0.855117	1.01336	0.894971	1.04501	0.966475		0.873872	0.971164	0.890282	0.907865	0.831673		0.983709	1.02834	1.02723	0.974782	1.00268
	2.5	0.536063	0.748393	0.603666	0.778862	0.629374		0.736967	0.662699	1.04547	0.81314	0.566532		0.683976	0.702731	0.727347	0.730864	0.754308		0.594889	0.784785	0.668738	0.654671	0.706248		1.07967	1.00379	1.0116	1.0674	1.01718
	10	0.531302	0.613187	0.562723	0.663652	0.573197		0.549393	0.536063	0.591288	0.554154	0.457986		0.519869	0.553862	0.50463	0.585512	0.508147		0.538624	0.522213	0.403821	0.519869	0.538624		0.867663	0.945771	1.09194	0.941308	0.896675
	SKOV3
	mg/ml	T/DX-lipo						T@GA-DX-lipo						DX-lipo						GA-DX-lipo						TRA
	0.00976562	0.75293	0.92869	1.06514	1.09262	1.05488		0.935038	0.901134	0.811595	0.722731	0.806249		0.834962	0.859856	0.759358	0.669002	0.77411		0.850636	0.787018	0.798082	0.804536	0.794394		0.866327	0.859389	0.919519	0.857077	0.926457
	0.0390625	0.825889	0.793384	0.897494	0.636696	0.783321		0.801696	0.982131	0.791309	0.719123	0.69134		0.973262	0.408999	0.89858	1.03319	0.951134		0.725244	0.761202	0.762124	0.825742	0.82482		0.757632	1.12072	0.889454	0.861702	0.79926
	0.15625	0.749483	0.707873	0.648489	0.739539	0.636159		0.735803	0.63293	0.773547	0.598127	0.547583		0.641342	0.474461	0.596164	0.609994	0.711414		0.642264	0.66347	0.657938	0.64503	0.788862		0.944958	0.887142	0.99815	1.24561	1.0074
	0.625	0.639275	0.484063	0.436763	0.588548	0.486864		0.50686	0.527416	0.561919	0.545379	0.46583		0.757514	0.518717	0.531625	0.480915	0.669002		0.564817	0.529781	0.515029	0.542689	0.577725		0.988899	0.827012	0.99815	0.931082	1.03284
	2.5	0.605675	0.73321	0.71561	0.671933	0.729145		0.548247	0.417837	0.384254	0.387459	0.47389		0.616448	0.503043	0.542689	0.619214	0.611838		0.586944	0.521483	0.552831	0.485525	0.506731		1.2086	1.05134	1.10685	1.09528	1.00046
	10	0.761931	0.676943	0.711718	0.685308	0.590078		0.231226	0.262022	0.249767	0.276224	0.385061		0.481837	0.561129	0.70957	0.584178	0.580491		0.455099	0.507653	0.527937	0.463397	0.535313		1.19704	0.951896	1.05134	0.951896	1.05828
	Fig.5c	Semi-quantitative analysis of the fluorescent intensity of DiR-labeled liposomes in tumor at different determined times after injection administration by in vivo fluorescence imaging.
		DX-lipo			G-DX-lipo			T/DX-lipo			T@DX-lipo
	1	1220000000	1290000000	1090000000	2470000000	1400000000	1110000000	1610000000	1170000000	1520000000	3400000000	3190000000	3830000000
	4	2290000000	1940000000	1770000000	2240000000	3420000000	3450000000	2640000000	3040000000	2480000000	5980000000	5750000000	6130000000
	8	2620000000	2370000000	3440000000	3470000000	1900000000	3760000000	3690000000	3230000000	2910000000	6000000000	6710000000	5720000000
	12	2540000000	2990000000	3790000000	2530000000	3690000000	3780000000	4610000000	4280000000	3950000000	6300000000	6080000000	6530000000
	24	2460000000	3720000000	3350000000	3030000000	3930000000	3670000000	4680000000	4980000000	4810000000	6620000000	5420000000	6280000000
	36	2700000000	3490000000	3550000000	4150000000	3970000000	2960000000	4210000000	4310000000	3590000000	5270000000	4940000000	5350000000
	48	2970000000	3420000000	3080000000	3510000000	3670000000	3610000000	4380000000	3760000000	3480000000	4190000000	5180000000	4560000000
	Fig.5d	Semi-quantitative analysis of the fluorescent intensity of major organs obtained from the mice at 48 h post-injection via Ex vivo fluorescence imaging.
		lipo			G-lipo			T/lipo			T@G-lipo
	Heart	208000000	220000000	211000000	260000000	230000000	290000000	290000000	235000000	224000000	405000000	377000000	357000000
	Liver	4910000000	5140000000	5320000000	3790000000	4120000000	4400000000	5170000000	4210000000	4690000000	3160000000	4160000000	4190000000
	Spleen	2660000000	2430000000	2480000000	2620000000	2770000000	2990000000	2920000000	2210000000	3610000000	2250000000	2130000000	3020000000
	Lung	544000000	623000000	495000000	721000000	883000000	571000000	619000000	661000000	798000000	893000000	935000000	716000000
	Kidney	748000000	513000000	926000000	589000000	436000000	479000000	561000000	545000000	720000000	559000000	508000000	337000000
	Tumor	1640000000	1640000000	1740000000	2690000000	2270000000	2140000000	3150000000	2220000000	3300000000	3510000000	3720000000	3440000000
	Fig.5e	Biodistribution of DXdd and DXd in tumor at 24 h post injection.
		DXdd			DXd
	DX-lipo	134.763	343.12	1633.03	274.26	419.4	535.618
	G-DX-lipo	123.596	221.043	1555.93	224.348	163.307	223.615
	T/DX-lipo	325.221	684.873	1606.57	267.397	634.777	376.818
	T@G-DX-lipo	1920.94	1769.18	1701.11	751.195	570.071	613.452
	Fig.5g	Tumor volume of SKOV3 tumor in mice after drug administration.
		Saline						TRA						DXd						DX-lipo						GA-DX-lipo						T/DX-lipo						T@GA-DX-lipo
	0	69.9311	63.7176	91.2235	73.3197	39.2588		62.6441	61.6792	74.0179	46.2764	55.5401		37.1237	47.7992	78.3765	89.8621	60.3648		64.6561	34.0984	66.7438	55.0491	65.4217		59.1653	62.1138	47.1936	58.3933	76.4155		46.0347	52.5348	51.9115	65.75	41.3887		64.9051	72.9181	83.1398	57.0421	70.3009
	2	54.6549	63.3708	66.1475	74.3608	77.9304		54.1365	80.4847	87.1555	69.3719	55.893			35.68	39.4699	63.882	20.0688		95.7675	95.8037	85.7588	57.6301	86.5439		105.593	64.204	46.95	60.0913	65.6773		80.144	68.5681	72.1887	86.8028	57.8137		40.2077	58.7407	44.3409	52.9718	49.8525
	4	65.7729	99.7477	107.076	91.96	93.3733		142.076	101.044	85.4073	60.3989	68.467			41.7267	58.9023	50.1003	97.3898		125.472	102.79	99.0945	86.4761	94.1453		93.3996	66.3746	73.3866	67.9885	67.7462		92.9824	81.4363	70.5699	79.0197	71.2795		54.0897	51.8407	72.9944	83.8359	57.2602
	6	95.8875	68.637	101.508	70.1319	73.7731		95.2518	115.344	72.7532	55.296	45.2534			45.5625	58.9275	62.7989	93.277		76.5009	73.8295	84.5562	101.855	56.5586		100.179	87.5568	63.7729	74.46	83.618		110.811	70.7573	69.6773	57.967	63.8746		61.0724	62.1476	51.2975	72.4475	63.6243
	8	105.922	123.363	114.574	117.584	199.533		145.407	104.341	104.573	74.8858	64.3686			36.1115	67.1567	46.3578	93.1366		102.942	77.7156	83.4845	73.0881	69.4646		133.425	129.631	74.0557	85.2185	75.7869		107.055	68.7147	79.2112	55.5924	61.845		49.1439	43.1176	63.2125	55.8308	52.7092
	10	115.781	165.129	97.397	126.98	288.21		166.841	108.823	176.007	86.7388	41.3485			49.4121	97.8145	115.023	59.1435		121.405	103.258	48.7584	74.0829	78.3661		164.346	104.33	88.2351	96.9403	65.7363		77.7243	139.216	77.7419	50.0287	71.2879		52.1743	37.4113	35.1268	69.125	60.4836
	12	170.906	150.739	115.307	179.288	299.159		176.385	144.19	158.673	99.5416	61.2912			35.9562	140.524	92.45	85.5405		187.711	85.4682	63.1108	94.5956	62.9797		184.843	117.571	71.6167	108.069	83.8834		72.1556	74.037	71.7925	52.2074	68.4526		38.0328	30.6737	28.1308	51.0175	50.67
	14	265.271	207.025	163.49	256.841	378.206		248.964	180.429	301.81	132.156	66.3851			48.865	239.178	141.626	104.921		229.396	129.994	64.7763	94.7177	57.7125		179.506	144.607	82.5817	120.517	86.6053		90.7933	181.498	123.676	44.7437	62.237		31.3851	21.8883	23.4643	23.1769	58.4353
	16	233.824	263.821	156.298	325.725	494.326		286.665	243.379	409.549	126.518	116.36			54.3716	372.087	166.837	145.566		245.662	138.423	87.7077	138.168	77.3171		229.195	173.767	103.12	176.387	150.128		94.25	241.093	147.693	71.1365	71.8422		35.1683	24.5248	22.1343	38.927	61.8659
	18	336.211	441.84	276.262	426.49	602.136		474.331	381.039	641.909	177.763	137.335			94.0084	354.134	173.776	128.773		311.485	105.798	130.049	144.134	85.2901		282.883	247.02	119.766	150.146	199.182		106.44	250.507	196.729	67.1616	119.893		36.9056	36.6269	42.9768	35.7542	85.4632
	20	406.645	702.415	364.092	572.918	765.013		554.77	389.966	795.101	147.767	119.264			104.356	492.991	418.436	208.406		452.115	157.906	122.671	132.781	64.9612		438.531	332.409	146.959	169.537	205.286		173.868	275.025	208.361	92.7375	121.471		18.7535	23.1422	23.4798	18.5233	75.7658
	22	483.556	699.285	432.78	849.081	826.849		628.754	428.833	914.091	207.84	155.427			194.544	897.396	649.2	221.418		432.008	207.528	216.671	166.086	139.385		541.284	378.709	188.556	245.076	369.795		179.473	435.584	263.14	113.246	181.26		31.4081	23.9292	29.5012	27.4517	101.027
	24	916.322	958.116	1121.44	628.89	897.71		822.339	595.352	1078.87	360.435	230.212			181.818	1103.03	471.223	392.597		586.993	338.448	237.935	305.522	155.898		816.612	523.365	275.317	373.335	526.608		304.76	395.292	314.527	115.079	223.519		18.191	17.6968	31.5129	17.5355	90.2068
	26	846.783	918.579	1379.97	526.73	1233.14		918.894	914.115	1198.4	494.023	328.877			233.017	1108.88	1035.63	610.551		553.923	329.845	285.677	313.002	215.921		864.564	635.949	278.338	453.406	445.251		335.958	476.758	367.714	162.601	468.833		30.9082	22.6695	29.205	26.6135	84.055
	Fig.5h	Tumor weight of tumors obtained after treatment cycles in respective groups.
	Saline					TRA					DXd					DX-lipo					GA-DX-lipo					T/DX-lipo					T@GA-DX-lipo
	0.7928	0.8216	0.5817	0.972	0.7731	0.9805	0.952	0.9624	0.4448	0.1486	0.7461	0.4753	0.5187	0.4137		0.312	0.3335	0.2287	0.22224	0.0556	0.6879	0.6489	0.2809	0.2125	0.4036	0.1812	0.3665	0.4047	0.342	0.3349	0.03	0.02	0.0348	0.057	0.0323

## Sheet: Supplementary Fig. 10 
	Fig.S10		The UV spectrum of GA-P0-lipo.
			lipo	GA-P0-lipo	GA-P0-Chol
		600	0.03	0.044	-0.012
		599.5	0.03	0.044	-0.012
		599	0.03	0.044	-0.012
		598.5	0.029	0.044	-0.012
		598	0.029	0.044	-0.012
		597.5	0.029	0.044	-0.012
		597	0.03	0.044	-0.012
		596.5	0.03	0.044	-0.011
		596	0.03	0.044	-0.011
		595.5	0.03	0.044	-0.012
		595	0.03	0.044	-0.012
		594.5	0.03	0.044	-0.012
		594	0.03	0.045	-0.012
		593.5	0.03	0.045	-0.012
		593	0.03	0.045	-0.012
		592.5	0.03	0.045	-0.012
		592	0.031	0.045	-0.012
		591.5	0.031	0.045	-0.011
		591	0.031	0.045	-0.012
		590.5	0.031	0.045	-0.012
		590	0.031	0.046	-0.012
		589.5	0.031	0.046	-0.011
		589	0.031	0.046	-0.011
		588.5	0.031	0.046	-0.012
		588	0.031	0.046	-0.012
		587.5	0.031	0.046	-0.012
		587	0.031	0.047	-0.012
		586.5	0.031	0.047	-0.012
		586	0.031	0.047	-0.012
		585.5	0.031	0.047	-0.012
		585	0.032	0.047	-0.012
		584.5	0.032	0.047	-0.012
		584	0.032	0.047	-0.012
		583.5	0.032	0.047	-0.012
		583	0.032	0.047	-0.012
		582.5	0.032	0.047	-0.012
		582	0.032	0.047	-0.011
		581.5	0.032	0.047	-0.011
		581	0.032	0.047	-0.011
		580.5	0.032	0.047	-0.011
		580	0.032	0.047	-0.011
		579.5	0.032	0.047	-0.011
		579	0.032	0.047	-0.011
		578.5	0.032	0.047	-0.011
		578	0.032	0.047	-0.011
		577.5	0.032	0.047	-0.011
		577	0.033	0.047	-0.01
		576.5	0.033	0.048	-0.01
		576	0.033	0.048	-0.01
		575.5	0.033	0.048	-0.01
		575	0.033	0.048	-0.01
		574.5	0.033	0.048	-0.01
		574	0.033	0.048	-0.01
		573.5	0.033	0.048	-0.01
		573	0.033	0.048	-0.01
		572.5	0.033	0.048	-0.01
		572	0.033	0.048	-0.01
		571.5	0.034	0.048	-0.01
		571	0.034	0.049	-0.01
		570.5	0.034	0.049	-0.01
		570	0.034	0.049	-0.01
		569.5	0.034	0.049	-0.01
		569	0.034	0.049	-0.01
		568.5	0.034	0.049	-0.01
		568	0.034	0.049	-0.01
		567.5	0.034	0.049	-0.01
		567	0.034	0.049	-0.01
		566.5	0.035	0.049	-0.01
		566	0.035	0.05	-0.01
		565.5	0.035	0.05	-0.01
		565	0.034	0.05	-0.01
		564.5	0.035	0.05	-0.01
		564	0.035	0.05	-0.01
		563.5	0.035	0.05	-0.01
		563	0.035	0.05	-0.01
		562.5	0.035	0.05	-0.01
		562	0.035	0.05	-0.01
		561.5	0.035	0.051	-0.01
		561	0.035	0.051	-0.01
		560.5	0.035	0.051	-0.01
		560	0.035	0.051	-0.01
		559.5	0.035	0.051	-0.01
		559	0.036	0.051	-0.01
		558.5	0.036	0.051	-0.01
		558	0.036	0.051	-0.01
		557.5	0.036	0.051	-0.009
		557	0.036	0.052	-0.009
		556.5	0.036	0.052	-0.009
		556	0.036	0.052	-0.01
		555.5	0.036	0.052	-0.01
		555	0.036	0.052	-0.009
		554.5	0.036	0.052	-0.009
		554	0.037	0.052	-0.009
		553.5	0.037	0.052	-0.009
		553	0.037	0.052	-0.009
		552.5	0.037	0.052	-0.01
		552	0.037	0.052	-0.01
		551.5	0.037	0.053	-0.01
		551	0.037	0.053	-0.01
		550.5	0.037	0.053	-0.01
		550	0.037	0.053	-0.01
		549.5	0.037	0.053	-0.01
		549	0.038	0.053	-0.01
		548.5	0.038	0.054	-0.01
		548	0.038	0.054	-0.01
		547.5	0.038	0.054	-0.01
		547	0.038	0.054	-0.01
		546.5	0.038	0.054	-0.01
		546	0.038	0.054	-0.009
		545.5	0.038	0.054	-0.009
		545	0.038	0.054	-0.009
		544.5	0.038	0.054	-0.009
		544	0.038	0.054	-0.01
		543.5	0.038	0.054	-0.01
		543	0.039	0.054	-0.01
		542.5	0.039	0.054	-0.01
		542	0.039	0.054	-0.01
		541.5	0.039	0.055	-0.01
		541	0.039	0.055	-0.01
		540.5	0.039	0.055	-0.01
		540	0.039	0.055	-0.01
		539.5	0.039	0.055	-0.01
		539	0.039	0.055	-0.01
		538.5	0.039	0.055	-0.01
		538	0.04	0.055	-0.01
		537.5	0.04	0.055	-0.01
		537	0.04	0.055	-0.01
		536.5	0.04	0.055	-0.01
		536	0.04	0.056	-0.01
		535.5	0.04	0.056	-0.01
		535	0.04	0.056	-0.01
		534.5	0.04	0.056	-0.01
		534	0.04	0.056	-0.01
		533.5	0.04	0.056	-0.01
		533	0.041	0.056	-0.01
		532.5	0.041	0.057	-0.01
		532	0.041	0.057	-0.01
		531.5	0.041	0.057	-0.01
		531	0.041	0.057	-0.01
		530.5	0.041	0.058	-0.01
		530	0.041	0.058	-0.01
		529.5	0.041	0.058	-0.01
		529	0.041	0.058	-0.01
		528.5	0.041	0.058	-0.01
		528	0.042	0.058	-0.01
		527.5	0.042	0.058	-0.01
		527	0.042	0.059	-0.01
		526.5	0.042	0.059	-0.01
		526	0.042	0.059	-0.01
		525.5	0.042	0.059	-0.01
		525	0.042	0.059	-0.01
		524.5	0.043	0.06	-0.01
		524	0.043	0.06	-0.01
		523.5	0.042	0.06	-0.01
		523	0.043	0.06	-0.01
		522.5	0.043	0.06	-0.01
		522	0.043	0.06	-0.011
		521.5	0.043	0.06	-0.011
		521	0.043	0.061	-0.011
		520.5	0.044	0.061	-0.011
		520	0.044	0.061	-0.011
		519.5	0.044	0.061	-0.011
		519	0.044	0.061	-0.011
		518.5	0.044	0.062	-0.011
		518	0.044	0.062	-0.011
		517.5	0.044	0.062	-0.011
		517	0.044	0.062	-0.011
		516.5	0.044	0.062	-0.011
		516	0.044	0.062	-0.011
		515.5	0.045	0.063	-0.011
		515	0.045	0.063	-0.011
		514.5	0.045	0.063	-0.011
		514	0.045	0.063	-0.011
		513.5	0.045	0.063	-0.011
		513	0.045	0.063	-0.011
		512.5	0.045	0.063	-0.011
		512	0.046	0.063	-0.011
		511.5	0.046	0.063	-0.011
		511	0.046	0.063	-0.011
		510.5	0.046	0.064	-0.011
		510	0.046	0.064	-0.011
		509.5	0.046	0.064	-0.011
		509	0.046	0.064	-0.011
		508.5	0.046	0.064	-0.011
		508	0.046	0.064	-0.011
		507.5	0.047	0.064	-0.011
		507	0.047	0.065	-0.011
		506.5	0.047	0.065	-0.011
		506	0.047	0.065	-0.01
		505.5	0.047	0.065	-0.01
		505	0.047	0.065	-0.01
		504.5	0.048	0.065	-0.01
		504	0.048	0.065	-0.01
		503.5	0.048	0.065	-0.01
		503	0.048	0.066	-0.01
		502.5	0.048	0.066	-0.01
		502	0.048	0.066	-0.01
		501.5	0.048	0.066	-0.01
		501	0.048	0.066	-0.01
		500.5	0.049	0.066	-0.01
		500	0.049	0.066	-0.01
		499.5	0.049	0.066	-0.01
		499	0.049	0.067	-0.01
		498.5	0.049	0.067	-0.01
		498	0.049	0.067	-0.01
		497.5	0.049	0.067	-0.01
		497	0.05	0.068	-0.01
		496.5	0.05	0.068	-0.01
		496	0.05	0.068	-0.01
		495.5	0.05	0.068	-0.01
		495	0.05	0.068	-0.01
		494.5	0.05	0.068	-0.01
		494	0.05	0.069	-0.01
		493.5	0.051	0.069	-0.01
		493	0.051	0.069	-0.01
		492.5	0.051	0.07	-0.011
		492	0.051	0.07	-0.011
		491.5	0.051	0.07	-0.011
		491	0.051	0.07	-0.01
		490.5	0.051	0.07	-0.01
		490	0.052	0.07	-0.01
		489.5	0.052	0.07	-0.01
		489	0.052	0.071	-0.01
		488.5	0.052	0.071	-0.01
		488	0.052	0.071	-0.01
		487.5	0.052	0.071	-0.01
		487	0.052	0.071	-0.01
		486.5	0.053	0.071	-0.01
		486	0.053	0.072	-0.01
		485.5	0.053	0.072	-0.01
		485	0.054	0.072	-0.01
		484.5	0.054	0.073	-0.01
		484	0.054	0.073	-0.011
		483.5	0.054	0.073	-0.011
		483	0.054	0.073	-0.011
		482.5	0.054	0.073	-0.011
		482	0.054	0.073	-0.011
		481.5	0.054	0.073	-0.011
		481	0.055	0.074	-0.01
		480.5	0.055	0.074	-0.01
		480	0.055	0.074	-0.01
		479.5	0.055	0.074	-0.01
		479	0.055	0.074	-0.01
		478.5	0.056	0.074	-0.01
		478	0.056	0.075	-0.01
		477.5	0.056	0.075	-0.01
		477	0.056	0.075	-0.01
		476.5	0.056	0.075	-0.01
		476	0.056	0.075	-0.01
		475.5	0.056	0.075	-0.01
		475	0.056	0.076	-0.01
		474.5	0.057	0.076	-0.01
		474	0.057	0.076	-0.01
		473.5	0.057	0.076	-0.01
		473	0.057	0.076	-0.01
		472.5	0.058	0.077	-0.01
		472	0.058	0.077	-0.009
		471.5	0.058	0.077	-0.01
		471	0.058	0.077	-0.01
		470.5	0.058	0.078	-0.01
		470	0.058	0.078	-0.01
		469.5	0.058	0.078	-0.01
		469	0.059	0.078	-0.01
		468.5	0.059	0.078	-0.01
		468	0.059	0.078	-0.009
		467.5	0.059	0.079	-0.009
		467	0.059	0.079	-0.009
		466.5	0.06	0.079	-0.01
		466	0.06	0.079	-0.01
		465.5	0.06	0.08	-0.01
		465	0.06	0.08	-0.009
		464.5	0.06	0.08	-0.009
		464	0.06	0.08	-0.009
		463.5	0.06	0.08	-0.009
		463	0.061	0.08	-0.009
		462.5	0.061	0.081	-0.009
		462	0.061	0.081	-0.01
		461.5	0.062	0.081	-0.01
		461	0.062	0.082	-0.01
		460.5	0.062	0.082	-0.01
		460	0.062	0.082	-0.01
		459.5	0.062	0.082	-0.01
		459	0.062	0.082	-0.01
		458.5	0.063	0.082	-0.01
		458	0.063	0.083	-0.009
		457.5	0.063	0.083	-0.009
		457	0.063	0.083	-0.009
		456.5	0.063	0.083	-0.009
		456	0.063	0.084	-0.009
		455.5	0.063	0.084	-0.009
		455	0.064	0.084	-0.009
		454.5	0.064	0.084	-0.009
		454	0.064	0.085	-0.009
		453.5	0.065	0.085	-0.009
		453	0.065	0.085	-0.009
		452.5	0.065	0.085	-0.009
		452	0.065	0.085	-0.009
		451.5	0.065	0.086	-0.009
		451	0.066	0.086	-0.009
		450.5	0.066	0.086	-0.009
		450	0.066	0.086	-0.01
		449.5	0.066	0.086	-0.01
		449	0.066	0.087	-0.01
		448.5	0.066	0.087	-0.01
		448	0.066	0.087	-0.009
		447.5	0.067	0.087	-0.009
		447	0.067	0.087	-0.01
		446.5	0.067	0.087	-0.01
		446	0.067	0.088	-0.01
		445.5	0.068	0.088	-0.01
		445	0.068	0.088	-0.01
		444.5	0.068	0.088	-0.01
		444	0.068	0.088	-0.01
		443.5	0.068	0.088	-0.009
		443	0.069	0.089	-0.009
		442.5	0.069	0.089	-0.009
		442	0.069	0.089	-0.009
		441.5	0.07	0.09	-0.01
		441	0.07	0.09	-0.01
		440.5	0.07	0.09	-0.01
		440	0.07	0.09	-0.01
		439.5	0.07	0.091	-0.01
		439	0.071	0.091	-0.01
		438.5	0.071	0.091	-0.01
		438	0.071	0.091	-0.01
		437.5	0.071	0.091	-0.01
		437	0.071	0.092	-0.01
		436.5	0.071	0.092	-0.01
		436	0.072	0.093	-0.01
		435.5	0.072	0.093	-0.01
		435	0.072	0.093	-0.01
		434.5	0.072	0.094	-0.01
		434	0.073	0.094	-0.01
		433.5	0.073	0.094	-0.01
		433	0.073	0.094	-0.009
		432.5	0.074	0.095	-0.01
		432	0.074	0.095	-0.01
		431.5	0.074	0.095	-0.01
		431	0.074	0.096	-0.01
		430.5	0.074	0.096	-0.01
		430	0.075	0.096	-0.01
		429.5	0.075	0.096	-0.01
		429	0.075	0.096	-0.01
		428.5	0.076	0.097	-0.009
		428	0.076	0.097	-0.009
		427.5	0.076	0.097	-0.009
		427	0.077	0.097	-0.009
		426.5	0.077	0.098	-0.009
		426	0.077	0.098	-0.009
		425.5	0.077	0.098	-0.009
		425	0.077	0.098	-0.009
		424.5	0.078	0.099	-0.009
		424	0.078	0.099	-0.009
		423.5	0.078	0.099	-0.009
		423	0.079	0.1	-0.009
		422.5	0.079	0.1	-0.009
		422	0.08	0.1	-0.01
		421.5	0.08	0.101	-0.01
		421	0.08	0.101	-0.01
		420.5	0.08	0.101	-0.01
		420	0.08	0.102	-0.009
		419.5	0.081	0.102	-0.009
		419	0.081	0.102	-0.009
		418.5	0.081	0.103	-0.009
		418	0.081	0.103	-0.009
		417.5	0.082	0.104	-0.009
		417	0.082	0.104	-0.01
		416.5	0.082	0.104	-0.01
		416	0.082	0.105	-0.01
		415.5	0.083	0.105	-0.01
		415	0.083	0.105	-0.01
		414.5	0.084	0.106	-0.01
		414	0.084	0.106	-0.01
		413.5	0.084	0.106	-0.01
		413	0.084	0.106	-0.01
		412.5	0.084	0.106	-0.01
		412	0.085	0.107	-0.01
		411.5	0.085	0.107	-0.01
		411	0.086	0.107	-0.01
		410.5	0.086	0.108	-0.009
		410	0.086	0.108	-0.009
		409.5	0.087	0.109	-0.009
		409	0.087	0.109	-0.01
		408.5	0.087	0.109	-0.009
		408	0.088	0.11	-0.009
		407.5	0.088	0.11	-0.009
		407	0.088	0.11	-0.009
		406.5	0.088	0.11	-0.009
		406	0.088	0.11	-0.009
		405.5	0.089	0.11	-0.009
		405	0.089	0.111	-0.009
		404.5	0.09	0.111	-0.009
		404	0.09	0.111	-0.009
		403.5	0.09	0.112	-0.009
		403	0.091	0.112	-0.009
		402.5	0.091	0.113	-0.009
		402	0.092	0.113	-0.009
		401.5	0.092	0.113	-0.009
		401	0.092	0.113	-0.009
		400.5	0.092	0.114	-0.009
		400	0.093	0.114	-0.009
		399.5	0.093	0.115	-0.009
		399	0.093	0.115	-0.009
		398.5	0.093	0.115	-0.009
		398	0.094	0.116	-0.009
		397.5	0.094	0.116	-0.009
		397	0.095	0.117	-0.009
		396.5	0.095	0.117	-0.009
		396	0.096	0.117	-0.009
		395.5	0.096	0.118	-0.009
		395	0.096	0.118	-0.009
		394.5	0.096	0.118	-0.009
		394	0.097	0.119	-0.009
		393.5	0.097	0.119	-0.009
		393	0.098	0.12	-0.009
		392.5	0.098	0.12	-0.009
		392	0.098	0.121	-0.009
		391.5	0.099	0.121	-0.009
		391	0.099	0.121	-0.009
		390.5	0.1	0.122	-0.009
		390	0.1	0.122	-0.009
		389.5	0.1	0.122	-0.009
		389	0.1	0.123	-0.009
		388.5	0.101	0.123	-0.009
		388	0.101	0.123	-0.009
		387.5	0.102	0.124	-0.009
		387	0.102	0.124	-0.009
		386.5	0.103	0.125	-0.009
		386	0.103	0.125	-0.009
		385.5	0.103	0.126	-0.009
		385	0.103	0.126	-0.009
		384.5	0.104	0.127	-0.009
		384	0.104	0.127	-0.009
		383.5	0.105	0.128	-0.009
		383	0.105	0.128	-0.009
		382.5	0.106	0.129	-0.009
		382	0.106	0.129	-0.009
		381.5	0.107	0.13	-0.009
		381	0.108	0.13	-0.009
		380.5	0.108	0.131	-0.009
		380	0.108	0.132	-0.009
		379.5	0.109	0.132	-0.009
		379	0.109	0.132	-0.009
		378.5	0.11	0.132	-0.009
		378	0.11	0.133	-0.009
		377.5	0.11	0.133	-0.009
		377	0.11	0.134	-0.009
		376.5	0.111	0.134	-0.009
		376	0.112	0.135	-0.009
		375.5	0.112	0.135	-0.009
		375	0.112	0.136	-0.009
		374.5	0.113	0.136	-0.009
		374	0.113	0.137	-0.009
		373.5	0.114	0.137	-0.009
		373	0.114	0.138	-0.009
		372.5	0.115	0.138	-0.009
		372	0.115	0.139	-0.009
		371.5	0.116	0.139	-0.009
		371	0.117	0.14	-0.009
		370.5	0.117	0.14	-0.009
		370	0.117	0.141	-0.009
		369.5	0.118	0.142	-0.009
		369	0.118	0.143	-0.009
		368.5	0.119	0.143	-0.009
		368	0.119	0.144	-0.01
		367.5	0.12	0.144	-0.01
		367	0.12	0.145	-0.01
		366.5	0.121	0.145	-0.009
		366	0.121	0.146	-0.009
		365.5	0.122	0.146	-0.009
		365	0.122	0.147	-0.009
		364.5	0.122	0.147	-0.009
		364	0.123	0.148	-0.009
		363.5	0.123	0.148	-0.009
		363	0.124	0.149	-0.009
		362.5	0.125	0.149	-0.009
		362	0.126	0.15	-0.009
		361.5	0.126	0.151	-0.009
		361	0.127	0.151	-0.009
		360.5	0.127	0.152	-0.008
		360	0.127	0.153	-0.008
		359.5	0.128	0.153	-0.008
		359	0.128	0.154	-0.009
		358.5	0.128	0.154	-0.009
		358	0.129	0.154	-0.009
		357.5	0.129	0.155	-0.009
		357	0.13	0.156	-0.009
		356.5	0.131	0.156	-0.009
		356	0.131	0.157	-0.009
		355.5	0.132	0.157	-0.008
		355	0.132	0.158	-0.008
		354.5	0.133	0.159	-0.008
		354	0.133	0.159	-0.008
		353.5	0.134	0.159	-0.009
		353	0.134	0.16	-0.009
		352.5	0.135	0.161	-0.009
		352	0.136	0.161	-0.009
		351.5	0.136	0.162	-0.009
		351	0.137	0.163	-0.008
		350.5	0.138	0.164	-0.008
		350	0.138	0.165	-0.008
		349.5	0.139	0.166	-0.008
		349	0.14	0.166	-0.008
		348.5	0.14	0.167	-0.008
		348	0.141	0.167	-0.008
		347.5	0.141	0.168	-0.008
		347	0.142	0.169	-0.008
		346.5	0.142	0.169	-0.008
		346	0.142	0.17	-0.008
		345.5	0.143	0.171	-0.008
		345	0.144	0.172	-0.008
		344.5	0.145	0.172	-0.008
		344	0.146	0.173	-0.009
		343.5	0.147	0.174	-0.009
		343	0.147	0.175	-0.008
		342.5	0.148	0.176	-0.009
		342	0.148	0.177	-0.009
		341.5	0.149	0.178	-0.009
		341	0.15	0.179	-0.009
		340.5	0.151	0.179	-0.008
		340	0.152	0.179	-0.007
		339.5	0.154	0.179	-0.006
		339	0.155	0.179	-0.006
		338.5	0.156	0.179	-0.005
		338	0.157	0.18	-0.004
		337.5	0.157	0.18	-0.004
		337	0.158	0.181	-0.005
		336.5	0.158	0.182	-0.005
		336	0.159	0.183	-0.004
		335.5	0.16	0.183	-0.004
		335	0.16	0.184	-0.004
		334.5	0.161	0.185	-0.004
		334	0.162	0.186	-0.004
		333.5	0.163	0.187	-0.004
		333	0.163	0.188	-0.004
		332.5	0.164	0.189	-0.004
		332	0.165	0.19	-0.004
		331.5	0.166	0.19	-0.003
		331	0.166	0.191	-0.003
		330.5	0.167	0.192	-0.003
		330	0.168	0.193	-0.003
		329.5	0.169	0.194	-0.003
		329	0.17	0.195	-0.003
		328.5	0.171	0.196	-0.003
		328	0.171	0.197	-0.002
		327.5	0.172	0.197	-0.002
		327	0.172	0.198	-0.002
		326.5	0.173	0.199	-0.002
		326	0.174	0.2	-0.002
		325.5	0.174	0.201	-0.002
		325	0.175	0.202	-0.002
		324.5	0.176	0.203	-0.001
		324	0.177	0.204	-0.001
		323.5	0.178	0.205	-0.001
		323	0.178	0.206	0
		322.5	0.179	0.207	0
		322	0.18	0.208	0
		321.5	0.181	0.21	0
		321	0.182	0.211	0
		320.5	0.183	0.213	0.001
		320	0.184	0.214	0.002
		319.5	0.185	0.216	0.002
		319	0.186	0.218	0.003
		318.5	0.186	0.219	0.003
		318	0.187	0.221	0.004
		317.5	0.188	0.222	0.005
		317	0.189	0.224	0.006
		316.5	0.19	0.225	0.006
		316	0.19	0.227	0.007
		315.5	0.191	0.229	0.009
		315	0.192	0.231	0.01
		314.5	0.193	0.233	0.012
		314	0.194	0.235	0.014
		313.5	0.195	0.237	0.016
		313	0.196	0.239	0.019
		312.5	0.197	0.242	0.022
		312	0.198	0.245	0.026
		311.5	0.199	0.247	0.03
		311	0.2	0.25	0.035
		310.5	0.201	0.253	0.04
		310	0.201	0.256	0.045
		309.5	0.202	0.258	0.052
		309	0.203	0.261	0.057
		308.5	0.204	0.263	0.063
		308	0.205	0.265	0.069
		307.5	0.206	0.268	0.075
		307	0.207	0.27	0.082
		306.5	0.208	0.273	0.089
		306	0.209	0.276	0.097
		305.5	0.209	0.279	0.106
		305	0.21	0.281	0.116
		304.5	0.211	0.284	0.125
		304	0.212	0.287	0.136
		303.5	0.213	0.289	0.146
		303	0.214	0.292	0.156
		302.5	0.215	0.295	0.167
		302	0.216	0.299	0.178
		301.5	0.217	0.301	0.189
		301	0.218	0.304	0.201
		300.5	0.22	0.307	0.213
		300	0.221	0.31	0.224
		299.5	0.222	0.313	0.236
		299	0.223	0.316	0.247
		298.5	0.224	0.318	0.258
		298	0.225	0.321	0.27
		297.5	0.226	0.324	0.281
		297	0.227	0.327	0.293
		296.5	0.228	0.329	0.304
		296	0.228	0.332	0.316
		295.5	0.229	0.334	0.328
		295	0.23	0.337	0.341
		294.5	0.231	0.339	0.355
		294	0.233	0.342	0.369
		293.5	0.234	0.344	0.383
		293	0.235	0.347	0.399
		292.5	0.236	0.35	0.414
		292	0.238	0.353	0.429
		291.5	0.239	0.356	0.444
		291	0.24	0.359	0.459
		290.5	0.242	0.362	0.473
		290	0.243	0.365	0.487
		289.5	0.244	0.368	0.501
		289	0.245	0.371	0.515
		288.5	0.246	0.374	0.528
		288	0.247	0.377	0.541
		287.5	0.248	0.379	0.555
		287	0.25	0.382	0.569
		286.5	0.251	0.385	0.583
		286	0.252	0.388	0.598
		285.5	0.254	0.391	0.614
		285	0.255	0.394	0.631
		284.5	0.256	0.397	0.648
		284	0.257	0.4	0.667
		283.5	0.259	0.403	0.687
		283	0.26	0.407	0.708
		282.5	0.262	0.41	0.73
		282	0.263	0.413	0.753
		281.5	0.265	0.416	0.776
		281	0.266	0.419	0.801
		280.5	0.268	0.423	0.826
		280	0.269	0.426	0.85
		279.5	0.271	0.429	0.874
		279	0.273	0.432	0.898
		278.5	0.274	0.434	0.922
		278	0.276	0.437	0.943
		277.5	0.278	0.439	0.964
		277	0.279	0.441	0.986
		276.5	0.281	0.443	1.007
		276	0.282	0.445	1.027
		275.5	0.284	0.447	1.049
		275	0.285	0.449	1.07
		274.5	0.287	0.45	1.09
		274	0.289	0.452	1.11
		273.5	0.291	0.453	1.129
		273	0.293	0.455	1.146
		272.5	0.295	0.456	1.162
		272	0.297	0.457	1.176
		271.5	0.298	0.457	1.189
		271	0.3	0.458	1.198
		270.5	0.302	0.459	1.206
		270	0.304	0.459	1.211
		269.5	0.306	0.46	1.215
		269	0.308	0.46	1.217
		268.5	0.31	0.461	1.216
		268	0.313	0.461	1.214
		267.5	0.314	0.461	1.212
		267	0.316	0.461	1.207
		266.5	0.317	0.461	1.201
		266	0.319	0.461	1.195
		265.5	0.321	0.461	1.187
		265	0.323	0.461	1.178
		264.5	0.325	0.461	1.166
		264	0.328	0.46	1.154
		263.5	0.33	0.46	1.14
		263	0.333	0.46	1.124
		262.5	0.335	0.46	1.106
		262	0.338	0.459	1.088
		261.5	0.34	0.459	1.068
		261	0.342	0.459	1.048
		260.5	0.345	0.459	1.026
		260	0.347	0.459	1.004
		259.5	0.35	0.459	0.982
		259	0.352	0.458	0.96
		258.5	0.355	0.458	0.937
		258	0.357	0.458	0.916
		257.5	0.359	0.458	0.894
		257	0.362	0.458	0.872
		256.5	0.364	0.458	0.848
		256	0.366	0.459	0.826
		255.5	0.369	0.459	0.803
		255	0.371	0.46	0.779
		254.5	0.374	0.46	0.754
		254	0.376	0.461	0.73
		253.5	0.379	0.461	0.704
		253	0.382	0.462	0.678
		252.5	0.385	0.463	0.652
		252	0.388	0.464	0.626
		251.5	0.391	0.465	0.601
		251	0.394	0.466	0.577
		250.5	0.397	0.467	0.553
		250	0.4	0.469	0.53
		249.5	0.403	0.47	0.508
		249	0.405	0.472	0.488
		248.5	0.408	0.474	0.468
		248	0.411	0.476	0.449
		247.5	0.414	0.478	0.431
		247	0.417	0.48	0.414
		246.5	0.42	0.482	0.397
		246	0.422	0.484	0.381
		245.5	0.425	0.487	0.365
		245	0.428	0.489	0.349
		244.5	0.432	0.492	0.333
		244	0.435	0.495	0.319
		243.5	0.439	0.498	0.304
		243	0.443	0.501	0.29
		242.5	0.446	0.505	0.277
		242	0.45	0.51	0.265
		241.5	0.454	0.514	0.254
		241	0.458	0.518	0.244
		240.5	0.461	0.523	0.236
		240	0.465	0.528	0.229
		239.5	0.469	0.534	0.223
		239	0.473	0.54	0.219
		238.5	0.477	0.546	0.217
		238	0.481	0.553	0.216
		237.5	0.484	0.56	0.216
		237	0.488	0.568	0.219
		236.5	0.492	0.576	0.224
		236	0.496	0.586	0.23
		235.5	0.501	0.596	0.238
		235	0.505	0.607	0.25
		234.5	0.51	0.62	0.267
		234	0.515	0.635	0.288
		233.5	0.52	0.651	0.313
		233	0.525	0.669	0.346
		232.5	0.531	0.688	0.385
		232	0.536	0.708	0.431
		231.5	0.542	0.73	0.487
		231	0.549	0.754	0.552
		230.5	0.555	0.777	0.624
		230	0.562	0.8	0.704
		229.5	0.568	0.824	0.795
		229	0.575	0.847	0.889
		228.5	0.582	0.867	0.984
		228	0.588	0.886	1.081
		227.5	0.595	0.906	1.19
		227	0.602	0.925	1.295
		226.5	0.609	0.942	1.402
		226	0.616	0.96	1.529
		225.5	0.624	0.977	1.647
		225	0.633	0.993	1.765
		224.5	0.643	1.008	1.883
		224	0.652	1.025	2.031
		223.5	0.663	1.039	2.159
		223	0.674	1.054	2.272
		222.5	0.687	1.067	2.376
		222	0.7	1.081	2.505
		221.5	0.715	1.094	2.6
		221	0.73	1.106	2.676
		220.5	0.746	1.118	2.736
		220	0.762	1.13	2.808
		219.5	0.779	1.141	2.856
		219	0.797	1.152	2.888
		218.5	0.815	1.162	2.913
		218	0.834	1.173	2.942
		217.5	0.855	1.185	2.96
		217	0.876	1.197	2.969
		216.5	0.901	1.21	2.975
		216	0.926	1.224	2.98
		215.5	0.954	1.239	2.98
		215	0.986	1.257	2.973
		214.5	1.021	1.276	2.963
		214	1.058	1.298	2.952
		213.5	1.102	1.323	2.932
		213	1.15	1.353	2.903
		212.5	1.203	1.386	2.877
		212	1.26	1.423	2.848
		211.5	1.325	1.464	2.815
		211	1.392	1.508	2.776
		210.5	1.462	1.555	2.741
		210	1.533	1.605	2.701
		209.5	1.61	1.655	2.66
		209	1.682	1.706	2.618
		208.5	1.753	1.755	2.576
		208	1.825	1.809	2.535
		207.5	1.902	1.86	2.495
		207	1.972	1.906	2.453
		206.5	2.041	1.955	2.415
		206	2.111	2.011	2.376
		205.5	2.186	2.061	2.339
		205	2.227	2.102	2.3
		204.5	2.281	2.163	2.265
		204	2.369	2.208	2.23
		203.5	2.233	2.162	2.196
		203	3.029	2.467	2.167
		202.5	10	2.841	2.141
		202	2.729	2.409	2.118
		201.5	1.874	1.934	2.098
		201	1.502	1.624	2.084
		200.5	1.273	1.416	2.073
		200	1.123	1.275	2.064

## Sheet: Supplementary Fig.11
	Fig.S1 a	Incubating time
		0.5 h			1 h			2 h			4 h
		37.73	20.59	35.78	73.56	73.19	70.56	77.88	65.24	64.89	73.99	72.92	63.25
	Fig.S1 b	Temperature of Trf and GA-lipo influence the adsorption efficiency of Trf.
		4 °C			25 °C			37 °C
		54.68	34.8	48.52	75.58	70.74	85.42	77.99	80.22	72.16
	Fig.S1 c	The influence of Trf concentration
		0.05 %			0.025 %			0.01 %
	0	22.05	18.02	15.37	23.86	7.53	20.93	7.41	13.63	6.8
	10	85.74	80.92	70.01	84.32	69.47	73.33	65.37	52.95	69.71
	Fig.S1 d	modified GA-Chol on the absorption efficiency of protein.
		0			1%			5%			10%
		6.75	10.38	7.64	42.16	48.45	30.26	50.35	64.23	52.18	79.67	71.56	82.43

## Sheet: Supplementary Fig.16
	Fig.S16 c	The sizes of lipo and GA-fatty acid lipid after incubating with Mg2+, Al3+ and Ca2+.			Mg2+			Al3+			Ca2+
	lipo	147.7	6.361	3	146.3	5.631	3	149	3.694	3	146.6	3.173	3
	GA-P0-lipo	106.6	1.701	3	114.8	2.458	3	133.8	2.352	3	166.7	0.888	3
	GA-P1-lipo	108.2	2.902	3	216	7.95	3	115.6	0.702	3	139.3	3.456	3
	GA-P3-lipo	111.1	4.008	3	143.2	2.252	3	296.5	4.895	3	150.7	2.663	3
	Fig.S16a UV absorption spectra of lipo and GA-P-lipos.										Fig.S16b, High-resolution individual XPS spectra (C 1s and O 1s) of GA-P1-lipo and GA-P0-lipo.
		P0	P1	P3	lipo	P0-lipo	P1-lipo	P3-lipo			GA-P1-lipo		O1s	Backgnd.	Envelope	Residuals					C1s	C1s Scan A	Backgnd.	Envelope	Residuals			GA-P3-lipo		O1s	O1s Scan A	Backgnd.	Envelope	Residuals			Binding Energy (E)				C1s	C1s Scan A	C1s Scan B	C1s Scan C	Backgnd.	Envelope
	600	-0.012	-0.009	-0.009	0.076	0.17	0.21	0.187			Counts / s (Residuals × 2)		Counts / s (Residuals × 2)	Counts / s (Residuals × 2)	Counts / s (Residuals × 2)	Counts / s (Residuals × 2)			Counts / s (Residuals × 1)		Counts / s (Residuals × 1)	Counts / s (Residuals × 1)	Counts / s (Residuals × 1)	Counts / s (Residuals × 1)	Counts / s (Residuals × 1)			Counts / s (Residuals × 5)		Counts / s (Residuals × 5)	Counts / s (Residuals × 5)	Counts / s (Residuals × 5)	Counts / s (Residuals × 5)	Counts / s (Residuals × 5)			eV		Counts / s (Residuals × 5)		Counts / s (Residuals × 5)	Counts / s (Residuals × 5)	Counts / s (Residuals × 5)	Counts / s (Residuals × 5)	Counts / s (Residuals × 5)	Counts / s (Residuals × 5)
	599.5	-0.012	-0.009	-0.009	0.076	0.171	0.21	0.187			4224.07		0	0	4324.24	-100.171			2312.55		0	0	0	2315.17	-2.62584			4422.44		0	0	0	4487.02	-64.5772			297.8		2512.32		0	0	0	0	0	2540.25
	599	-0.012	-0.009	-0.009	0.076	0.171	0.21	0.186			4263.42		4357.04	4256.87	4357.04	-93.6198			2253.63		2262.25	2265.03	2262.25	2265.03	-11.4011			4496.09		4448.57	4470.33	4427.16	4491.74	4.34593			297.7		2350.99		2414.65	2414.65	2414.65	2442.58	2414.65	2442.58
	598.5	-0.012	-0.009	-0.009	0.076	0.171	0.21	0.186			4244.76		4344.95	4244.78	4344.95	-100.183			2278.85		2259.29	2262.24	2259.29	2262.24	16.6123			4377.28		4442.11	4463.87	4420.7	4485.28	-108.004			297.6		2343.17		2411.09	2411.09	2411.09	2439.02	2411.09	2439.02
	598	-0.012	-0.009	-0.009	0.075	0.172	0.21	0.187			4295.22		4314.71	4214.54	4314.71	-19.4879			2203.97		2254.26	2257.39	2254.26	2257.39	-53.4179			4412.84		4422.78	4444.54	4401.36	4465.95	-53.1137			297.5		2452.14		2406.87	2406.87	2406.87	2434.79	2406.87	2434.79
	597.5	-0.012	-0.009	-0.009	0.075	0.172	0.21	0.187			4288.76		4291.78	4191.61	4291.78	-3.02388			2256.9		2239.96	2243.28	2239.96	2243.28	13.6178			4415.05		4392.98	4414.73	4371.56	4436.15	-21.0951			297.4		2424.88		2393.54	2393.54	2393.54	2421.47	2393.54	2421.47
	597	-0.012	-0.009	-0.009	0.075	0.172	0.21	0.188			4086.22		4272.69	4172.52	4272.69	-186.474			2251.17		2222.37	2225.89	2222.37	2225.89	25.279			4342.98		4389.76	4411.51	4368.34	4432.93	-89.952			297.3		2373.98		2378.28	2378.28	2378.28	2406.2	2378.28	2406.2
	596.5	-0.011	-0.009	-0.009	0.075	0.173	0.211	0.188			4129.23		4251.55	4151.38	4251.55	-122.319			2125.4		2187.04	2190.77	2187.04	2190.77	-65.3674			4312.57		4378.32	4400.06	4356.89	4421.49	-108.924			297.2		2269.41		2325.08	2325.08	2325.08	2353.01	2325.08	2353.01
	596	-0.011	-0.009	-0.009	0.076	0.173	0.212	0.189			4162		4245.76	4145.59	4245.76	-83.7543			2200.67		2125.01	2128.97	2125.01	2128.97	71.701			4373.18		4363.07	4384.81	4341.64	4406.24	-33.0609			297.1		2256.84		2313	2313	2313	2340.92	2313	2340.92
	595.5	-0.012	-0.009	-0.009	0.077	0.174	0.213	0.191			4118.07		4244.18	4144.01	4244.18	-126.113			2041.45		2064.25	2068.45	2064.25	2068.45	-26.9927			4360.34		4362.14	4383.87	4340.7	4405.31	-44.97			297		2300.31		2289.59	2289.59	2289.59	2317.52	2289.59	2317.52
	595	-0.012	-0.009	-0.009	0.078	0.174	0.214	0.191			4232.41		4233.48	4133.31	4233.48	-1.07299			1941.21		2049.58	2054.03	2049.58	2054.03	-112.817			4319.15		4360.22	4381.96	4338.78	4403.4	-84.2455			296.9		2364.45		2276.47	2276.47	2276.47	2304.39	2276.47	2304.39
	594.5	-0.012	-0.009	-0.009	0.078	0.175	0.215	0.192			4179.77		4218.14	4117.97	4218.14	-38.3713			2012.52		2026.46	2031.18	2026.46	2031.18	-18.6572			4340.11		4347.22	4368.95	4325.77	4390.39	-50.2821			296.8		2256.95		2244.48	2244.48	2244.48	2272.41	2244.48	2272.41
	594	-0.012	-0.01	-0.009	0.079	0.175	0.216	0.192			4124.45		4197.3	4097.12	4197.3	-72.8419			2052.06		2017.57	2022.57	2017.57	2022.57	29.4954			4445.81		4327.99	4349.71	4306.54	4371.16	74.645			296.7		2203.8		2226.66	2226.66	2226.66	2254.58	2226.66	2254.58
	593.5	-0.012	-0.01	-0.009	0.079	0.175	0.216	0.193			4148.81		4172.94	4072.77	4172.94	-24.1292			2085.06		2015.21	2020.52	2015.21	2020.52	64.5438			4392.04		4309.79	4331.51	4288.33	4352.97	39.0712			296.6		2096.91		2207.66	2207.66	2207.66	2235.58	2207.66	2235.58
	593	-0.012	-0.01	-0.009	0.079	0.176	0.216	0.193			4057.06		4148.87	4048.7	4148.87	-91.8046			1996.97		1995.52	2001.14	1995.52	2001.14	-4.17309			4253.18		4293.17	4314.87	4271.7	4336.34	-83.1609			296.5		2211.2		2190.89	2190.89	2190.89	2218.82	2190.89	2218.82
	592.5	-0.012	-0.01	-0.009	0.079	0.176	0.217	0.193			4109.74		4122.46	4022.29	4122.46	-12.7253			2036.73		1968.83	1974.79	1968.83	1974.79	61.9351			4211.22		4271.84	4293.53	4250.36	4315.01	-103.789			296.4		2269.45		2168.78	2168.78	2168.78	2196.71	2168.78	2196.71
	592	-0.012	-0.009	-0.009	0.079	0.177	0.217	0.194			4095.14		4102.64	4002.47	4102.64	-7.49398			1953.63		1932.73	1939.05	1932.73	1939.05	14.5801			4330.17		4259.33	4281.02	4237.85	4302.5	27.6695			296.3		2173.1		2163.05	2163.05	2163.05	2190.97	2163.05	2190.97
	591.5	-0.011	-0.009	-0.009	0.079	0.178	0.217	0.194			3917.49		4089.77	3989.59	4089.77	-172.277			1981.81		1897.02	1903.72	1897.02	1903.72	78.0883			4229.66		4257.31	4278.99	4235.82	4300.48	-70.8234			296.2		2093.26		2147.72	2147.72	2147.72	2175.64	2147.72	2175.64
	591	-0.012	-0.009	-0.009	0.079	0.179	0.218	0.195			3966.23		4075.61	3975.44	4075.61	-109.376			1905.22		1865.01	1872.12	1865.01	1872.12	33.1082			4191.9		4257.25	4278.91	4235.74	4300.42	-108.521			296.1		2068.23		2109.72	2109.72	2109.72	2137.65	2109.72	2137.65
	590.5	-0.012	-0.009	-0.009	0.08	0.18	0.218	0.196			4012.18		4060.54	3960.37	4060.54	-48.3634			1799.21		1839.52	1847.05	1839.52	1847.05	-47.8471			4216.12		4256.56	4278.21	4235.04	4299.73	-83.6063			296		2134.54		2099.29	2099.29	2099.29	2127.22	2099.29	2127.22
	590	-0.012	-0.01	-0.009	0.081	0.18	0.219	0.197			4057.17		4054.06	3953.89	4054.06	3.11246			1838.83		1816.88	1824.87	1816.88	1824.87	13.9555			4238		4255.81	4277.44	4234.27	4298.98	-60.9821			295.9		2079.49		2091.9	2091.9	2091.9	2119.82	2091.9	2119.82
	589.5	-0.011	-0.01	-0.009	0.081	0.181	0.22	0.197			3917.36		4044.43	3944.26	4044.43	-127.072			1816.18		1807.37	1815.84	1807.37	1815.84	0.341192			4328.98		4252.92	4274.54	4231.37	4296.09	32.8932			295.8		2120.94		2090.91	2090.91	2090.91	2118.83	2090.91	2118.83
	589	-0.011	-0.01	-0.009	0.082	0.181	0.221	0.198			3929.2		4038.88	3938.71	4038.88	-109.681			1783.77		1802.1	1811.08	1802.1	1811.08	-27.3143			4322.37		4249.5	4271.1	4227.93	4292.68	29.695			295.7		2056.3		2063.7	2063.7	2063.7	2091.63	2063.7	2091.63
	588.5	-0.012	-0.01	-0.009	0.082	0.182	0.221	0.198			3872.73		4037.49	3937.32	4037.49	-164.765			1830.85		1796.59	1806.11	1796.59	1806.11	24.7341			4202.27		4245.65	4267.23	4224.06	4288.82	-86.549			295.6		2066.29		2042.6	2042.6	2042.6	2070.52	2042.6	2070.52
	588	-0.012	-0.01	-0.009	0.082	0.182	0.222	0.198			3917.1		4033.36	3933.19	4033.36	-116.253			1777.81		1794.82	1804.92	1794.82	1804.92	-27.1069			4220.34		4242.52	4264.07	4220.9	4285.69	-65.348			295.5		1995.49		2014.77	2014.77	2014.77	2042.69	2014.77	2042.69
	587.5	-0.012	-0.009	-0.009	0.082	0.182	0.222	0.199			4117.5		4023.89	3923.72	4023.89	93.6124			1774.34		1789.39	1800.1	1789.39	1800.1	-25.7538			4187.76		4241.55	4263.09	4219.92	4284.72	-96.9605			295.4		1973.98		2008.85	2008.85	2008.85	2036.78	2008.85	2036.78
	587	-0.012	-0.01	-0.009	0.082	0.183	0.223	0.199			4044.86		4009.41	3909.24	4009.41	35.4532			1811.75		1778.65	1790	1778.65	1790	21.7497			4216.17		4240.82	4262.33	4219.16	4283.99	-67.8193			295.3		1981.78		1999.9	1999.9	1999.9	2027.82	1999.9	2027.82
	586.5	-0.012	-0.01	-0.009	0.083	0.183	0.224	0.199			4024.55		3992.04	3891.87	3992.04	32.5146			1765.78		1756.22	1768.26	1756.22	1768.26	-2.48083			4273.03		4238.16	4259.64	4216.47	4281.34	-8.30569			295.2		2026.71		1999.13	1999.13	1999.13	2027.06	1999.13	2027.06
	586	-0.012	-0.01	-0.009	0.083	0.184	0.224	0.2			3881.93		3970.58	3870.4	3970.58	-88.6426			1820.66		1728.38	1741.14	1728.38	1741.14	79.5222			4326.67		4234.62	4256.07	4212.9	4277.8	48.879			295.1		2021.52		1997.46	1997.46	1997.46	2025.38	1997.46	2025.38
	585.5	-0.012	-0.01	-0.01	0.083	0.184	0.225	0.201			3952.33		3949.41	3849.24	3949.41	2.92148			1687.52		1693.93	1707.46	1693.93	1707.46	-19.9494			4261.86		4230.53	4251.94	4208.77	4273.7	-11.8462			295		1996.2		1992.18	1992.18	1992.18	2020.1	1992.18	2020.1
	585	-0.012	-0.01	-0.01	0.084	0.185	0.226	0.201			4001.34		3928.13	3827.95	3928.13	73.2191			1673.26		1666.66	1681.01	1666.66	1681.01	-7.75241			4201.86		4225.8	4247.17	4204	4268.97	-67.1093			294.9		2010.44		1981.15	1981.15	1981.15	2009.07	1981.15	2009.07
	584.5	-0.012	-0.011	-0.01	0.084	0.185	0.226	0.202			3943.64		3907.76	3807.59	3907.76	35.878			1619.13		1642.58	1657.79	1642.58	1657.79	-38.6645			4234.17		4221.16	4242.49	4199.32	4264.33	-30.1596			294.8		2035.43		1967.05	1967.05	1967.05	1994.98	1967.05	1994.98
	584	-0.012	-0.011	-0.01	0.084	0.186	0.227	0.202			3891.89		3884.11	3783.94	3884.11	7.78391			1631.25		1635.41	1651.54	1635.41	1651.54	-20.2964			4235.63		4215.57	4236.85	4193.68	4258.74	-23.1101			294.7		2016.02		1950.79	1950.79	1950.79	1978.71	1950.79	1978.72
	583.5	-0.012	-0.01	-0.01	0.084	0.186	0.227	0.202			3883.88		3865.92	3765.75	3865.92	17.962			1632.65		1632.44	1649.55	1632.44	1649.55	-16.9001			4364.48		4208.56	4229.79	4186.62	4251.73	112.746			294.6		1986.08		1933.16	1933.16	1933.16	1961.09	1933.16	1961.09
	583	-0.012	-0.01	-0.009	0.084	0.186	0.227	0.203			3672.52		3851.07	3750.9	3851.07	-178.548			1620.79		1615.66	1633.79	1615.66	1633.79	-13.0045			4328.49		4198.94	4220.11	4176.94	4242.11	86.3769			294.5		1942.01		1918.56	1918.56	1918.56	1946.49	1918.56	1946.49
	582.5	-0.012	-0.01	-0.009	0.083	0.186	0.227	0.203			3810.11		3834.04	3733.87	3834.04	-23.9239			1676.88		1577.16	1596.39	1577.16	1596.39	80.4944			4348.31		4188.67	4209.78	4166.61	4231.84	116.471			294.4		1886.24		1908.16	1908.16	1908.16	1936.08	1908.16	1936.08
	582	-0.011	-0.01	-0.009	0.083	0.187	0.227	0.204			3936.98		3815.94	3715.77	3815.94	121.036			1575.22		1528.82	1549.2	1528.82	1549.2	26.016			4230.23		4178.29	4199.33	4156.15	4221.46	8.77455			294.3		1908.41		1902.39	1902.39	1902.39	1930.31	1902.39	1930.31
	581.5	-0.011	-0.009	-0.009	0.083	0.187	0.227	0.205			3843.19		3801.39	3701.22	3801.39	41.7967			1461.39		1492.03	1513.64	1492.03	1513.64	-52.2556			4190.63		4168.57	4189.54	4146.37	4211.74	-21.117			294.2		1901.19		1898.98	1898.98	1898.98	1926.91	1898.98	1926.91
	581	-0.011	-0.009	-0.009	0.084	0.188	0.228	0.206			3690.14		3781.22	3681.05	3781.22	-91.0864			1367.09		1454.57	1477.49	1454.57	1477.49	-110.402			4263.04		4159.25	4180.13	4136.96	4202.42	60.617			294.1		1874.1		1897.63	1897.63	1897.63	1925.55	1897.63	1925.55
	580.5	-0.011	-0.009	-0.008	0.084	0.188	0.228	0.206			3776.99		3761.63	3661.46	3761.63	15.3559			1445.75		1430.73	1455.03	1430.73	1455.03	-9.27773			4250.34		4148.94	4169.72	4126.55	4192.11	58.2304			294		1924.97		1892.49	1892.49	1892.49	1920.41	1892.49	1920.41
	580	-0.011	-0.009	-0.008	0.084	0.189	0.228	0.207			3702.71		3747.29	3647.12	3747.29	-44.5842			1471.83		1428.73	1454.49	1428.73	1454.49	17.3399			4370.05		4136.44	4157.13	4113.96	4179.62	190.431			293.9		1975.6		1886.37	1886.37	1886.37	1914.3	1886.37	1914.3
	579.5	-0.011	-0.009	-0.008	0.084	0.189	0.228	0.207			3689.33		3736.07	3635.9	3736.07	-46.7485			1407.57		1423.5	1450.83	1423.5	1450.83	-43.255			4333.66		4121.53	4142.1	4098.93	4164.7	168.957			293.8		1898.05		1875.83	1875.83	1875.83	1903.75	1875.83	1903.75
	579	-0.011	-0.008	-0.008	0.084	0.189	0.228	0.207			3683.97		3722.84	3622.67	3722.84	-38.8649			1469.36		1404.23	1433.2	1404.23	1433.2	36.1646			4302.75		4107.63	4128.07	4084.9	4150.8	151.951			293.7		1988.15		1860.57	1860.57	1860.57	1888.49	1860.57	1888.49
	578.5	-0.011	-0.008	-0.008	0.083	0.19	0.229	0.207			3703.21		3711.91	3611.74	3711.91	-8.69478			1483.11		1372.59	1403.3	1372.59	1403.3	79.808			4121.07		4093.85	4114.16	4070.99	4137.02	-15.9517			293.6		1951.26		1844.7	1844.7	1844.7	1872.63	1844.7	1872.63
	578	-0.011	-0.008	-0.008	0.083	0.19	0.229	0.208			3649.97		3705.35	3605.18	3705.35	-55.3832			1488.19		1339.58	1372.15	1339.58	1372.15	116.04			4175.16		4080.73	4100.88	4057.71	4123.9	51.2625			293.5		1862.65		1828.18	1828.18	1828.18	1856.11	1828.18	1856.11
	577.5	-0.011	-0.008	-0.008	0.084	0.191	0.23	0.209			3522		3701.55	3601.38	3701.55	-179.553			1343.26		1305.59	1340.12	1305.59	1340.12	3.139			4258.99		4067.27	4087.26	4044.09	4110.44	148.542			293.4		1912.28		1810.32	1810.32	1810.32	1838.24	1810.32	1838.25
	577	-0.01	-0.008	-0.008	0.084	0.191	0.23	0.209			3577.11		3698.96	3598.78	3698.96	-121.84			1272.92		1277.14	1313.76	1277.14	1313.76	-40.8357			4296.33		4054.8	4074.6	4031.43	4097.98	198.353			293.3		1852.66		1795.96	1795.96	1795.96	1823.89	1795.96	1823.89
	576.5	-0.01	-0.008	-0.008	0.084	0.192	0.231	0.21			3631.24		3697.72	3597.54	3697.72	-66.4786			1259.54		1261.19	1300.02	1261.19	1300.02	-40.4803			4169.65		4042.38	4061.98	4018.81	4085.55	84.1012			293.2		1794.88		1784.06	1784.06	1784.06	1811.98	1784.06	1811.98
	576	-0.01	-0.009	-0.008	0.084	0.192	0.231	0.21			3650.68		3696.75	3596.58	3696.75	-46.0727			1216.5		1250	1291.17	1250	1291.17	-74.665			4060.19		4030.88	4050.25	4007.08	4074.05	-13.8612			293.1		1802.73		1770.51	1770.51	1770.51	1798.43	1770.51	1798.43
	575.5	-0.01	-0.009	-0.008	0.084	0.193	0.231	0.21			3606.69		3693.01	3592.84	3693.01	-86.3283			1357.25		1241.47	1285.12	1241.47	1285.12	72.1372			4052.16		4020.31	4039.43	3996.26	4063.48	-11.3181			293		1844.55		1754.93	1754.93	1754.93	1782.85	1754.93	1782.85
	575	-0.01	-0.009	-0.008	0.084	0.193	0.232	0.211			3541.33		3681.74	3581.57	3681.74	-140.418			1252.17		1233.89	1280.17	1233.89	1280.17	-27.9921			4139.56		4012.07	4030.92	3987.75	4055.24	84.3141			292.9		1899.15		1738.21	1738.22	1738.21	1766.14	1738.21	1766.14
	574.5	-0.01	-0.009	-0.008	0.084	0.193	0.232	0.211			3642.64		3667.24	3567.07	3667.24	-24.6073			1208.6		1223.34	1272.4	1223.34	1272.4	-63.8046			4080.53		4005.12	4023.67	3980.5	4048.3	32.2388			292.8		1806.03		1718.34	1718.34	1718.34	1746.26	1718.34	1746.27
	574	-0.01	-0.009	-0.008	0.085	0.194	0.233	0.212			3613.17		3658.12	3557.95	3658.12	-44.9477			1240.78		1208.31	1260.34	1208.31	1260.34	-19.5562			4038.8		3996.71	4014.93	3971.76	4039.88	-1.08631			292.7		1804.23		1697.73	1697.74	1697.73	1725.66	1697.73	1725.66
	573.5	-0.01	-0.008	-0.008	0.085	0.195	0.233	0.212			3513.03		3648.13	3547.96	3648.13	-135.095			1201.64		1196.72	1251.89	1196.72	1251.89	-50.2468			4131.18		3987.5	4005.35	3962.18	4030.67	100.505			292.6		1729.56		1678.76	1678.77	1678.76	1706.68	1678.76	1706.69
	573	-0.01	-0.008	-0.008	0.085	0.195	0.233	0.213			3567.8		3631.66	3531.49	3631.66	-63.8575			1233.49		1179.17	1237.66	1179.17	1237.66	-4.17652			4070.4		3978.95	3996.39	3953.22	4022.12	48.2742			292.5		1700.15		1662.11	1662.11	1662.11	1690.03	1662.11	1690.04
	572.5	-0.01	-0.008	-0.008	0.086	0.196	0.234	0.214			3569.29		3620.93	3520.76	3620.93	-51.6418			1248.65		1158.11	1220.13	1158.11	1220.13	28.5201			4050.7		3969.85	3986.84	3943.67	4013.02	37.681			292.4		1742.23		1645.77	1645.78	1645.77	1673.7	1645.77	1673.71
	572	-0.01	-0.008	-0.008	0.086	0.197	0.235	0.215			3494.59		3611.65	3511.48	3611.65	-117.061			1155.19		1139.6	1205.36	1139.6	1205.36	-50.167			4081.75		3961.13	3977.63	3934.46	4004.3	77.4501			292.3		1718.26		1629.8	1629.81	1629.8	1657.72	1629.8	1657.74
	571.5	-0.01	-0.008	-0.008	0.086	0.197	0.235	0.215			3542.26		3598.3	3498.13	3598.3	-56.0412			1106.55		1118.14	1187.87	1118.14	1187.87	-81.3194			3970.91		3953.57	3969.53	3926.36	3996.74	-25.8362			292.2		1718.02		1611.16	1611.17	1611.16	1639.08	1611.16	1639.09
	571	-0.01	-0.008	-0.008	0.087	0.198	0.236	0.216			3517.57		3586.04	3485.87	3586.04	-68.4664			1142.93		1099.16	1173.09	1099.16	1173.09	-30.1617			4009.67		3946.27	3961.63	3918.46	3989.44	20.2244			292.1		1735.56		1590.67	1590.69	1590.67	1618.6	1590.67	1618.62
	570.5	-0.01	-0.008	-0.007	0.087	0.198	0.237	0.217			3494.34		3580.11	3479.94	3580.11	-85.7629			1104.6		1084.7	1163.09	1084.7	1163.09	-58.4905			4019.42		3938.4	3953.11	3909.94	3981.58	37.8463			292		1672.93		1571.76	1571.78	1571.76	1599.69	1571.76	1599.71
	570	-0.01	-0.008	-0.007	0.087	0.199	0.237	0.217			3436.82		3574.22	3474.05	3574.22	-137.396			1109.13		1072.33	1155.45	1072.33	1155.45	-46.3222			4059.63		3931.52	3945.5	3902.33	3974.69	84.9369			291.9		1609.49		1556.43	1556.45	1556.43	1584.35	1556.43	1584.38
	569.5	-0.01	-0.008	-0.007	0.087	0.199	0.238	0.218			3466.49		3567.36	3467.19	3567.36	-100.874			1063.32		1059.26	1147.38	1059.26	1147.38	-84.06			3978.23		3923.57	3936.74	3893.57	3966.74	11.4967			291.8		1534.44		1545.59	1545.62	1545.59	1573.52	1545.59	1573.55
	569	-0.01	-0.008	-0.007	0.087	0.2	0.238	0.218			3528.03		3562.13	3461.96	3562.13	-34.0992			1057.45		1048.62	1142.06	1048.62	1142.06	-84.612			4019.25		3914.88	3927.17	3884	3958.05	61.1989			291.7		1522.41		1540.08	1540.12	1540.08	1568.01	1540.08	1568.05
	568.5	-0.01	-0.008	-0.008	0.087	0.2	0.239	0.219			3468.84		3560.64	3460.46	3560.64	-91.7998			1057.64		1040.21	1139.29	1040.21	1139.29	-81.6495			4029.42		3907.54	3918.85	3875.68	3950.71	78.7058			291.6		1534.11		1538	1538.05	1538	1565.92	1538	1565.97
	568	-0.01	-0.008	-0.008	0.087	0.201	0.239	0.219			3426.74		3560.13	3459.96	3560.13	-133.389			1033.65		1034.24	1139.29	1034.24	1139.29	-105.646			3889.08		3902.3	3912.54	3869.37	3945.47	-56.3916			291.5		1548.93		1534.8	1534.86	1534.8	1562.73	1534.8	1562.79
	567.5	-0.01	-0.008	-0.008	0.087	0.201	0.239	0.22			3412.22		3549.21	3449.03	3549.21	-136.983			1046.32		1030.59	1141.98	1030.59	1141.98	-95.6625			3880.92		3898.42	3907.47	3864.3	3941.59	-60.6698			291.4		1632.82		1531.38	1531.45	1531.38	1559.3	1531.38	1559.37
	567	-0.01	-0.008	-0.008	0.088	0.201	0.24	0.22			3583.61		3543.86	3443.69	3543.86	39.7415			1012.45		1029.31	1147.42	1029.31	1147.42	-134.967			3861.94		3895.96	3903.7	3860.53	3939.13	-77.192			291.3		1527.8		1528.84	1528.93	1528.84	1556.76	1528.84	1556.85
	566.5	-0.01	-0.008	-0.008	0.088	0.202	0.24	0.221			3407.99		3537.57	3437.4	3537.57	-129.583			1015.98		1029.12	1154.35	1029.12	1154.35	-138.369			3904.46		3893.49	3899.79	3856.62	3936.66	-32.2023			291.2		1482.32		1527.15	1527.26	1527.15	1555.07	1527.15	1555.18
	566	-0.01	-0.008	-0.008	0.088	0.202	0.24	0.221			3451.73		3529.12	3428.94	3529.12	-77.3894			1040.13		1029.09	1161.87	1029.09	1161.87	-121.735			4023.06		3890.23	3894.94	3851.77	3933.4	89.6606			291.1		1498.8		1525.74	1525.87	1525.74	1553.66	1525.74	1553.8
	565.5	-0.01	-0.008	-0.008	0.088	0.203	0.241	0.222			3420.93		3514.75	3414.58	3514.75	-93.8268			1030.72		1028.77	1169.56	1028.77	1169.56	-138.835			3939.31		3886.83	3889.79	3846.62	3930	9.30728			291		1534.02		1525.67	1525.84	1525.67	1553.6	1525.67	1553.77
	565	-0.01	-0.008	-0.008	0.088	0.204	0.242	0.223			3444.1		3514.75	3414.57	3514.75	-70.6485			1059.26		1027.78	1177.06	1027.78	1177.06	-117.795			3881.96		3883.93	3884.95	3841.78	3927.1	-45.1395			290.9		1587.49		1525.6	1525.81	1525.61	1553.53	1525.6	1553.74
	564.5	-0.01	-0.008	-0.008	0.089	0.205	0.242	0.224			3348.15		3514.72	3414.54	3514.72	-166.574			1043.69		1024.9	1183.18	1024.9	1183.18	-139.49			3818.6		3882.46	3881.35	3838.18	3925.63	-107.029			290.8		1525.73		1525.52	1525.78	1525.53	1553.45	1525.52	1553.71
	564	-0.01	-0.008	-0.008	0.089	0.205	0.243	0.224			3541.9		3514.69	3414.5	3514.69	27.2078			1103.18		1023.46	1191.28	1023.46	1191.28	-88.0997			3795.8		3883.03	3879.57	3836.4	3926.2	-130.404			290.7		1516.38		1525.42	1525.73	1525.44	1553.34	1525.42	1553.68
	563.5	-0.01	-0.008	-0.008	0.089	0.206	0.243	0.225			3498.75		3514.66	3414.47	3514.66	-15.9167			956.849		1023	1200.94	1023	1200.94	-244.093			3878.49		3883.98	3877.94	3834.77	3927.16	-48.667			290.6		1594.34		1525.29	1525.69	1525.36	1553.22	1525.29	1553.68
	563	-0.01	-0.008	-0.008	0.09	0.207	0.244	0.225			3432.85		3514.63	3414.42	3514.63	-81.776			976.369		1022.82	1211.49	1022.81	1211.49	-235.122			3921.65		3885.92	3877.01	3833.84	3929.09	-7.44252			290.5		1582.97		1525.18	1525.67	1525.37	1553.11	1525.18	1553.78
	562.5	-0.01	-0.008	-0.008	0.09	0.207	0.244	0.225			3503.26		3514.6	3414.37	3514.6	-11.3323			1043.49		1022.33	1222.38	1022.32	1222.38	-178.889			3824.31		3889.03	3876.97	3833.8	3932.2	-107.886			290.4		1545.73		1525.09	1525.69	1525.54	1553.01	1525.09	1554.06
	562	-0.01	-0.008	-0.007	0.09	0.208	0.245	0.226			3397.13		3514.58	3414.33	3514.58	-117.452			1057.86		1022.32	1234.43	1022.32	1234.44	-176.581			3748.97		3892.42	3876.89	3833.72	3935.59	-186.621			290.3		1483.17		1524.98	1525.72	1526.05	1552.91	1524.98	1554.72
	561.5	-0.01	-0.008	-0.007	0.091	0.208	0.246	0.227			3466.16		3514.58	3414.28	3514.58	-48.418			1077.06		1022.29	1247.2	1022.29	1247.2	-170.143			3924.92		3896.12	3876.75	3833.58	3939.29	-14.3705			290.2		1554.36		1524.88	1525.8	1527.29	1552.82	1524.88	1556.15
	561	-0.01	-0.008	-0.007	0.091	0.209	0.246	0.228			3505.54		3514.59	3414.22	3514.59	-9.04479			1152.43		1022.27	1260.73	1022.26	1260.74	-108.305			4043.32		3900.22	3876.63	3833.46	3943.39	99.9305			290.1		1532.01		1524.79	1525.93	1529.97	1552.73	1524.79	1559.04
	560.5	-0.01	-0.008	-0.007	0.091	0.209	0.247	0.229			3554.38		3514.62	3414.17	3514.62	39.763			1041.66		1022.24	1275.08	1022.23	1275.09	-233.432			3881.13		3904.72	3876.48	3833.31	3947.89	-66.7654			290		1568.39		1524.69	1526.1	1535.25	1552.64	1524.69	1564.6
	560	-0.01	-0.008	-0.008	0.091	0.209	0.248	0.229			3474.5		3514.68	3414.1	3514.68	-40.1811			1066		1022.21	1290.29	1022.19	1290.31	-224.303			3912.79		3909.64	3876.26	3833.09	3952.81	-40.0262			289.9		1585.75		1524.57	1526.32	1545.05	1552.53	1524.57	1574.76
	559.5	-0.01	-0.008	-0.008	0.091	0.21	0.248	0.23			3486.63		3514.8	3414.02	3514.8	-28.1709			1087.6		1022.18	1306.42	1022.15	1306.45	-218.851			3956.76		3915.06	3876.01	3832.84	3958.23	-1.46735			289.8		1566.44		1524.43	1526.61	1562.24	1552.41	1524.43	1592.4
	559	-0.01	-0.008	-0.008	0.091	0.21	0.248	0.23			3535.26		3514.98	3413.92	3514.98	20.2863			1121.36		1022.15	1323.52	1022.11	1323.56	-202.196			4019.32		3921.1	3875.81	3832.64	3964.28	55.0465			289.7		1593.84		1524.28	1527	1590.67	1552.28	1524.28	1621.39
	558.5	-0.01	-0.008	-0.008	0.091	0.211	0.249	0.23			3603.26		3515.26	3413.81	3515.26	88.0026			1205.02		1022.11	1341.63	1022.04	1341.7	-136.678			3896.49		3927.78	3875.59	3832.42	3970.96	-74.464			289.6		1604.05		1524.08	1527.49	1634.97	1552.12	1524.08	1666.41
	558	-0.01	-0.008	-0.007	0.091	0.211	0.249	0.231			3657.81		3515.65	3413.66	3515.65	142.159			1277.12		1022.06	1360.81	1021.94	1360.92	-83.8077			3910.33		3935.17	3875.37	3832.2	3978.34	-68.0084			289.5		1695.23		1523.81	1528.08	1699.99	1551.9	1523.81	1732.34
	557.5	-0.009	-0.008	-0.007	0.092	0.212	0.25	0.232			3777.16		3516.21	3413.46	3516.21	260.956			1379.65		1022.01	1381.12	1021.82	1381.31	-1.65784			3938.83		3943.32	3875.14	3831.97	3986.49	-47.6598			289.4		1856.69		1523.42	1528.79	1789.64	1551.58	1523.42	1823.17
	557	-0.009	-0.008	-0.007	0.092	0.212	0.25	0.233			3813.26		3517.03	3413.24	3517.03	296.223			1417.94		1021.97	1402.62	1021.65	1402.93	15.0125			3989.53		3952.36	3874.92	3831.75	3995.53	-5.99912			289.3		1996.06		1522.88	1529.66	1905.54	1551.15	1522.88	1940.58
	556.5	-0.009	-0.008	-0.007	0.092	0.213	0.251	0.233			3673.17		3518.26	3413.02	3518.26	154.91			1571.24		1021.94	1425.38	1021.44	1425.88	145.359			3988.62		3962.3	3874.64	3831.47	4005.47	-16.858			289.2		2113.06		1522.17	1530.75	2045.33	1550.58	1522.17	2082.33
	556	-0.01	-0.008	-0.007	0.092	0.213	0.251	0.234			3581.34		3519.98	3412.8	3519.98	61.3526			1723.37		1021.96	1449.46	1021.16	1450.26	273.111			4063.9		3973.27	3874.32	3831.15	4016.44	47.4571			289.1		2238.54		1521.25	1532.17	2201.59	1549.87	1521.25	2241.13
	555.5	-0.01	-0.008	-0.007	0.092	0.214	0.252	0.234			3725.8		3522.4	3412.57	3522.4	203.4			1918.59		1022.07	1474.95	1020.82	1476.2	442.396			4058.61		3985.37	3873.93	3830.76	4028.54	30.0668			289		2386.08		1520.15	1534.06	2361.7	1549.06	1520.15	2404.53
	555	-0.009	-0.008	-0.007	0.093	0.215	0.252	0.235			3786.06		3525.7	3412.34	3525.7	260.36			2135.85		1022.34	1501.92	1020.41	1503.85	631.999			4125.95		3998.74	3873.49	3830.32	4041.91	84.0358			288.9		2540.78		1518.86	1536.66	2509	1548.17	1518.86	2556.12
	554.5	-0.009	-0.007	-0.007	0.093	0.215	0.253	0.235			3832.23		3530.16	3412.09	3530.16	302.075			2206.3		1022.87	1530.47	1019.92	1533.42	672.875			4158.21		4013.53	3872.98	3829.81	4056.7	101.507			288.8		2642.46		1517.38	1540.24	2625.52	1547.25	1517.38	2678.24
	554	-0.009	-0.007	-0.007	0.093	0.216	0.254	0.236			3764.79		3536.07	3411.8	3536.07	228.72			2432.16		1023.84	1560.7	1019.36	1565.18	866.988			4210.95		4029.96	3872.45	3829.28	4073.13	137.815			288.7		2749.32		1515.74	1545.15	2695.85	1546.37	1515.74	2755.88
	553.5	-0.009	-0.007	-0.007	0.094	0.217	0.255	0.237			3870.48		3543.86	3411.47	3543.86	326.625			2418.46		1025.46	1592.73	1018.75	1599.44	819.023			4146.8		4048.25	3871.87	3828.7	4091.42	55.3755			288.6		2832.11		1514.01	1551.94	2708.36	1545.67	1514.01	2777.95
	553	-0.009	-0.008	-0.007	0.094	0.217	0.256	0.238			4018.03		3554.04	3411.13	3554.04	463.987			2474.26		1028.04	1626.71	1018.12	1636.64	837.616			4178.19		4068.69	3871.3	3828.13	4111.86	66.3253			288.5		2706.77		1512.25	1561.24	2662.53	1545.31	1512.25	2744.58
	552.5	-0.01	-0.008	-0.007	0.095	0.218	0.256	0.238			3920.1		3567.23	3410.76	3567.23	352.865			2430.31		1032.01	1662.77	1017.47	1677.3	753.01			4120.34		4091.59	3870.72	3827.55	4134.76	-14.4238			288.4		2629.26		1510.51	1573.87	2564.26	1545.45	1510.51	2662.55
	552	-0.01	-0.008	-0.007	0.095	0.218	0.257	0.239			3923.75		3584.16	3410.37	3584.16	339.594			2326.6		1037.89	1701.06	1016.85	1722.11	604.497			4163.82		4117.35	3870.16	3826.99	4160.52	3.29772			288.3		2554.1		1508.86	1590.83	2427.05	1546.3	1508.86	2546.47
	551.5	-0.01	-0.008	-0.007	0.095	0.219	0.257	0.239			3956.99		3605.71	3409.98	3605.71	351.278			2169.46		1046.39	1741.74	1016.26	1771.87	397.596			4156.03		4146.36	3869.55	3826.38	4189.53	-33.494			288.2		2445.05		1507.35	1613.39	2268.36	1548.13	1507.35	2415.2
	551	-0.01	-0.008	-0.007	0.095	0.219	0.257	0.24			3856.53		3632.91	3409.6	3632.91	223.62			2009.38		1058.38	1784.95	1015.72	1827.6	181.78			4292.61		4179.18	3868.9	3825.73	4222.35	70.2601			288.1		2301.25		1505.99	1643.08	2105.95	1551.19	1505.99	2288.23
	550.5	-0.01	-0.008	-0.007	0.095	0.22	0.258	0.24			3977.25		3666.91	3409.22	3666.91	310.343			1966.08		1074.96	1830.85	1015.24	1890.57	75.5114			4310.33		4216.45	3868.17	3825	4259.62	50.7092			288		2152.26		1504.79	1681.77	1954.67	1555.79	1504.79	2182.66
	550	-0.01	-0.008	-0.007	0.095	0.22	0.259	0.241			3883.98		3709.03	3408.84	3709.03	174.947			1831.33		1097.47	1879.59	1014.79	1962.27	-130.941			4355.97		4259.02	3867.37	3824.2	4302.19	53.7753			287.9		2096.35		1503.7	1731.76	1824.58	1562.28	1503.7	2111.24
	549.5	-0.01	-0.008	-0.007	0.095	0.221	0.259	0.241			3936.2		3760.76	3408.45	3760.76	175.436			1885.71		1127.57	1931.32	1014.37	2044.52	-158.815			4371.71		4307.87	3866.49	3823.32	4351.04	20.6742			287.8		2127.57		1502.71	1795.89	1720.42	1571.16	1502.71	2082.05
	549	-0.01	-0.008	-0.007	0.096	0.222	0.26	0.242			4044.96		3823.74	3408.04	3823.74	221.219			1873.18		1167.23	1986.21	1013.97	2139.47	-266.298			4423.86		4364.22	3865.55	3822.37	4407.4	16.4592			287.7		2067.68		1501.77	1877.56	1642.26	1582.99	1501.77	2099.26
	548.5	-0.01	-0.008	-0.007	0.096	0.223	0.26	0.243			3986.49		3899.77	3407.62	3899.77	86.7135			1899.45		1218.74	2044.43	1013.55	2249.62	-350.168			4501.94		4429.6	3864.59	3821.42	4472.77	29.171			287.6		2143.68		1500.78	1980.81	1587.01	1598.42	1500.78	2164.69
	548	-0.01	-0.008	-0.007	0.096	0.223	0.261	0.244			4015.14		3990.75	3407.18	3990.75	24.3828			2041.71		1284.77	2106.15	1013.11	2377.82	-336.102			4331.38		4505.7	3863.62	3820.44	4548.87	-217.497			287.5		2325.25		1499.67	2110.5	1550.02	1618.36	1499.67	2279.54
	547.5	-0.01	-0.008	-0.007	0.097	0.224	0.261	0.245			4024.65		4098.65	3406.69	4098.65	-74.0045			2142.93		1368.31	2171.6	1012.64	2527.27	-384.347			4396.91		4594.42	3862.54	3819.36	4637.6	-240.687			287.4		2508.62		1498.41	2272.29	1526.37	1643.93	1498.41	2445.78
	547	-0.01	-0.008	-0.007	0.097	0.224	0.262	0.245			4294.74		4225.52	3406.15	4225.52	69.2132			2169.09		1472.61	2240.97	1012.11	2701.46	-532.366			4713.2		4698.02	3861.34	3818.15	4741.21	-28.0065			287.3		2669.57		1496.89	2472.58	1511.66	1676.48	1496.89	2666.94
	546.5	-0.01	-0.008	-0.007	0.097	0.225	0.262	0.246			4399.84		4373.39	3405.54	4373.39	26.4514			2461.7		1601.1	2314.48	1011.52	2904.06	-442.354			4839.63		4819	3859.95	3816.75	4862.21	-22.5786			287.2		2947.96		1495.05	2718.4	1502.47	1717.69	1495.05	2948.46
	546	-0.009	-0.008	-0.007	0.097	0.225	0.263	0.246			4426.47		4544.17	3404.84	4544.17	-117.707			2626.76		1757.3	2392.38	1010.85	3138.84	-512.079			5084.15		4960.07	3858.31	3815.07	5003.32	80.8352			287.1		3321.55		1492.81	3017.13	1496.35	1769.65	1492.81	3297.52
	545.5	-0.009	-0.008	-0.007	0.097	0.226	0.263	0.247			4661.91		4739.66	3404.03	4739.66	-77.7509			2953.7		1944.63	2474.9	1010.05	3409.47	-455.779			5197.83		5124.16	3856.41	3813.1	5167.47	30.3558			287		3711.26		1490.07	3375.79	1491.68	1834.89	1490.07	3722.22
	545	-0.009	-0.008	-0.007	0.098	0.227	0.264	0.248			4790.23		4961.39	3403.09	4961.39	-171.156			3466.73		2166.21	2562.29	1009.11	3719.39	-252.659			5310.21		5314.29	3854.3	3810.87	5357.72	-47.5057			286.9		4282.96		1486.73	3799.91	1487.43	1916.52	1486.73	4230.39
	544.5	-0.009	-0.008	-0.007	0.098	0.228	0.265	0.249			5228.13		5210.52	3401.97	5210.52	17.6056			3809.35		2424.67	2654.82	1007.97	4071.52	-262.172			5503.01		5533.23	3852	3808.35	5576.87	-73.8625			286.8		4764.03		1482.7	4291.72	1482.98	2018.35	1482.7	4827.66
	544	-0.01	-0.008	-0.007	0.098	0.229	0.266	0.249			5586.87		5487.81	3400.65	5487.81	99.0571			4500.04		2721.86	2752.78	1006.61	4468.03	32.0119			5774.6		5783.34	3849.49	3805.47	5827.37	-52.7683			286.7		5428.02		1477.84	4847.29	1477.95	2145.04	1477.84	5514.61
	543.5	-0.01	-0.008	-0.007	0.099	0.229	0.266	0.25			5777.7		5793.46	3399.12	5793.46	-15.7594			5159.77		3058.64	2856.46	1004.99	4910.12	249.652			6203.59		6066.28	3846.82	3802.14	6110.95	92.6411			286.6		6220.53		1472.01	5452.8	1472.05	2302.28	1472.01	6283.11
	543	-0.01	-0.008	-0.008	0.099	0.23	0.267	0.251			6192.78		6127.03	3397.33	6127.03	65.7499			5797.79		3434.58	2966.26	1003.08	5397.75	400.031			6582.24		6382.6	3844.09	3798.31	6428.38	153.863			286.5		7141.57		1465.11	6080.36	1465.12	2497.11	1465.1	7112.38
	542.5	-0.01	-0.008	-0.008	0.1	0.23	0.268	0.251			6544.21		6487.39	3395.29	6487.39	56.8189			6476.03		3847.76	3082.59	1000.89	5929.46	546.569			6888.29		6731.45	3841.55	3793.96	6779.04	109.249			286.4		8089.51		1457.05	6685.24	1457.05	2738.2	1457.04	7966.41
	542	-0.01	-0.008	-0.008	0.1	0.231	0.268	0.252			6912.85		6872.6	3392.99	6872.6	40.2451			6982.5		4294.57	3206.09	998.419	6502.25	480.251			7113.42		7109.98	3839.56	3789.03	7160.51	-47.0913			286.3		8825		1447.81	7208.16	1447.8	3036.29	1447.79	8796.68
	541.5	-0.01	-0.008	-0.008	0.1	0.231	0.269	0.252			7450.16		7279.86	3390.38	7279.86	170.3			7583.62		4769.59	3337.77	995.649	7111.71	471.915			7601.88		7513.06	3838.65	3783.46	7568.24	33.6333			286.2		9626.81		1437.47	7588.24	1437.42	3404.69	1437.42	9555.57
	541	-0.01	-0.008	-0.007	0.1	0.232	0.27	0.253			7858.49		7705.56	3387.48	7705.56	152.933			8388.5		5265.57	3479.62	992.602	7752.59	635.912			8170.28		7933.03	3839.73	3777.3	7995.45	174.822			286.1		10190.1		1426.13	7789.44	1425.99	3859.78	1425.99	10223.4
	540.5	-0.01	-0.008	-0.007	0.1	0.233	0.27	0.254			8196.95		8145.18	3384.28	8145.18	51.7643			8814.23		5773.52	3635.83	989.294	8420.06	394.174			8451.21		8359.5	3843.93	3770.49	8432.94	18.2664			286		10799.1		1414	7835.09	1413.62	4421.65	1413.62	10843.5
	540	-0.01	-0.008	-0.007	0.1	0.234	0.271	0.255			8647.93		8593.42	3380.76	8593.42	54.5008			9317.28		6282.86	3815.04	985.733	9112.17	205.113			8892.18		8779.64	3852.86	3763.01	8869.5	22.6877			285.9		11432.1		1401.46	7759	1400.35	5114.72	1400.35	11474.5
	539.5	-0.01	-0.008	-0.007	0.101	0.235	0.272	0.255			9076.23		9044.26	3376.95	9044.26	31.9664			9735.08		6781.79	4034.31	981.952	9834.15	-99.0785			9205.39		9178.87	3868.72	3754.91	9292.67	-87.2807			285.8		11924.7		1389.43	7429.31	1386.23	5968.23	1386.23	12014.5
	539	-0.01	-0.008	-0.007	0.101	0.235	0.272	0.256			9465.32		9491.04	3372.85	9491.04	-25.7135			9970.15		7257.67	4324.79	977.966	10604.5	-634.351			9514.13		9541.85	3894.3	3746.26	9689.89	-175.759			285.7		12617.9		1380.22	6890.58	1371.26	7016.07	1371.26	12544.4
	538.5	-0.01	-0.008	-0.007	0.101	0.236	0.273	0.257			9809		9926.58	3368.46	9926.58	-117.581			10614.6		7697.46	4738.43	973.74	11462.2	-847.508			9864.52		9853.97	3932.96	3737.03	10049.9	-185.375			285.6		13144.5		1379.29	6226.55	1355.36	8295.23	1355.36	13190.4
	538	-0.01	-0.008	-0.007	0.101	0.236	0.273	0.257			10267.2		10343.4	3363.75	10343.4	-76.202			11424.9		8088.35	5353.21	969.218	12472.3	-1047.48			10231.7		10103.4	3988.7	3727.24	10364.9	-133.183			285.5		14027.8		1398.69	5518.46	1338.29	9841.05	1338.29	14081.6
	537.5	-0.01	-0.008	-0.007	0.102	0.237	0.274	0.258			10765.9		10734.1	3358.76	10734.1	31.7915			12538.5		8418.37	6272.08	964.316	13726.1	-1187.6			10649.1		10283.1	4066.1	3716.86	10632.4	16.7478			285.4		15490.8		1462.84	4827.91	1319.69	11676.9	1319.69	15328.2
	537	-0.01	-0.008	-0.007	0.102	0.238	0.275	0.259			11033.9		11091.1	3353.49	11091.1	-57.173			13870.3		8677	7609.66	958.844	15327.8	-1457.51			10996.7		10393.2	4170.18	3705.97	10857.4	139.304			285.3		17338.2		1616.88	4192.72	1299.19	13794.5	1299.19	17005.7
	536.5	-0.01	-0.008	-0.007	0.102	0.239	0.275	0.26			11309		11407.4	3347.96	11407.4	-98.3984			16183		8856.32	9462.71	952.657	17366.4	-1183.35			11071		10442.1	4306.07	3694.66	11053.5	17.4801			285.2		19252.7		1934.81	3630.43	1276.24	16122.4	1276.24	19135.2
	536	-0.01	-0.008	-0.007	0.103	0.239	0.276	0.261			11661.5		11676.5	3342.2	11676.5	-15.0161			18417.4		8949.99	11865.6	945.589	19870	-1452.58			11166		10447.2	4478.55	3682.93	11242.8	-76.8621			285.1		21738.7		2523.05	3144.9	1250.42	18487.3	1250.42	21654.4
	535.5	-0.01	-0.009	-0.007	0.103	0.24	0.277	0.261			11822.4		11892.9	3336.27	11892.9	-70.4736			21035.3		8949.11	14742.7	937.494	22754.3	-1719.04			11486.1		10399.8	4691.58	3670.85	11420.5	65.6653			285		24153.7		3509.78	2732.19	1221.49	20591.7	1221.49	24390.7
	535	-0.01	-0.009	-0.008	0.104	0.24	0.277	0.262			11890.7		12051.8	3330.2	12051.8	-161.062			23740.6		8860.89	17878.1	928.205	25810.8	-2070.18			11694.8		10237.6	4947.78	3658.58	11526.8	167.989			284.9		26461.1		5009.63	2384.35	1189.2	22051.3	1189.2	27066.9
	534.5	-0.01	-0.009	-0.008	0.104	0.241	0.278	0.262			12037.8		12149.7	3324.03	12149.7	-111.877			26898.1		8684.91	20924.4	917.663	28691.6	-1793.51			11527.9		9967.06	5247.55	3646.13	11568.5	-40.544			284.8		29115.1		7060.26	2092.28	1153.56	22524.3	1153.56	29369.7
	534	-0.01	-0.009	-0.008	0.104	0.242	0.279	0.263			11911.4		12184.4	3317.82	12184.4	-272.992			29849.1		8426.65	23463.1	905.892	30983.9	-1134.75			11596.4		9602.98	5588.57	3633.5	11558	38.3947			284.7		31016.4		9540.71	1847.2	1114.88	21879	1114.88	31037.1
	533.5	-0.01	-0.009	-0.008	0.104	0.242	0.279	0.264			11906.3		12154.8	3311.64	12154.8	-248.439			31811		8094.28	25106.1	893.115	32307.3	-496.289			11681.7		9164.8	5965.53	3620.84	11509.5	172.261			284.6		32362.7		12106.4	1641.53	1074.01	20271.2	1074.01	31871.1
	533	-0.01	-0.008	-0.007	0.104	0.243	0.28	0.264			11614.6		12061	3305.51	12061	-446.357			32002.2		7698.14	25604.5	879.61	32423	-420.769			11518.9		8674.2	6369.7	3608.3	11435.6	83.3128			284.5		31789.9		14205.6	1468.97	1032.05	18055.1	1032.05	31665.6
	532.5	-0.01	-0.008	-0.007	0.104	0.244	0.281	0.265			11509.3		11904.9	3299.45	11904.9	-395.594			31639.6		7250.34	24683.8	865.848	31068.3	571.271			11285.5		8153.05	6788.79	3595.83	11346	-60.5033			284.4		30134.6		15289.4	1324.5	990.364	15612.9	990.364	30246
	532	-0.01	-0.008	-0.007	0.104	0.245	0.282	0.266			11516.4		11689.9	3293.5	11689.9	-173.478			29647.4		6764.04	22350.6	852.383	28262.2	1385.17			11221.9		7622.01	7207.68	3583.56	11246.1	-24.2635			284.3		27955.2		15372.5	1204.23	950.43	13232.8	950.43	27908.7
	531.5	-0.01	-0.008	-0.007	0.105	0.246	0.282	0.267			11149.2		11420.2	3287.64	11420.2	-271.01			26531.4		6252.76	19021.1	839.749	24434.1	2097.35			10884.8		7099.05	7608.97	3571.55	11136.5	-251.7			284.2		24591.2		14487.1	1105.11	913.664	11078.7	913.664	24843.6
	531	-0.01	-0.009	-0.007	0.105	0.246	0.283	0.268			11242.4		11101.5	3281.88	11101.5	140.914			22661.9		5729.72	15235.5	828.369	20136.8	2525.06			10844.2		6598.58	7973.99	3559.67	11012.9	-168.7			284.1		20919.5		12629	1024.42	881.033	9215.63	881.033	21107
	530.5	-0.01	-0.009	-0.007	0.105	0.247	0.284	0.268			10870.8		10740.1	3276.25	10740.1	130.689			18220.3		5207.35	11515.4	818.608	15904.1	2316.17			11026.4		6131.45	8284.38	3547.93	10867.9	158.502			284		16916.8		10212.8	959.682	853.071	7647.92	853.071	17114.3
	530	-0.01	-0.009	-0.007	0.106	0.248	0.284	0.269			10644.4		10343.2	3270.78	10343.2	301.229			13870.9		4696.64	8252.02	810.569	12138.1	1732.77			10812.4		5705.02	8523.62	3536.43	10692.2	120.235			283.9		13387.3		7703.75	908.776	830.102	6350.47	830.102	13302.8
	529.5	-0.01	-0.009	-0.008	0.106	0.249	0.285	0.27			10340.1		9918.03	3265.5	9918.03	422.033			10754.7		4206.96	5654.74	804.217	9057.49	1697.25			10381.1		5323.27	8678.13	3525.15	10476.3	-95.1121			283.8		10076		5472.45	869.504	811.89	5286.97	811.89	10005.1
	529	-0.01	-0.009	-0.008	0.106	0.25	0.286	0.271			9769.12		9472.46	3260.49	9472.46	296.666			8041.56		3745.81	3761.81	799.387	6708.23	1333.33			10173.5		4987.56	8738.77	3514.15	10212.2	-38.6846			283.7		7570.44		3720.53	839.823	797.962	4420.01	797.962	7384.44
	528.5	-0.01	-0.009	-0.008	0.107	0.251	0.287	0.272			9400.18		9014.01	3255.73	9014.01	386.172			5981.44		3318.76	2491.06	795.819	5014	967.438			9897.45		4697.16	8701.4	3503.58	9894.98	2.46757			283.6		5605.51		2485.46	817.766	787.593	3715.3	787.593	5443.34
	528	-0.01	-0.009	-0.008	0.108	0.252	0.288	0.273			9082.72		8550.08	3251.28	8550.08	532.636			4386.72		2929.54	1702.17	793.217	3838.49	548.223			9586.26		4449.7	8567.07	3493.53	9523.25	63.0131			283.5		4197.33		1695.3	801.634	780.062	3143.32	780.062	4080.14
	527.5	-0.01	-0.009	-0.008	0.109	0.253	0.289	0.274			8488.36		8087.59	3247.17	8087.59	400.763			3285.06		2580.2	1248	791.355	3036.85	248.21			9165.68		4241.72	8342.74	3484.01	9100.46	65.2191			283.4		3251.15		1233.09	789.96	774.666	2679.4	774.666	3153.12
	527	-0.01	-0.009	-0.008	0.109	0.253	0.29	0.275			7960.66		7632.83	3243.38	7632.83	327.827			2636.7		2271.28	1004.99	790.039	2486.24	150.466			8651		4069.22	8040.3	3475.13	8634.39	16.6068			283.3		2451.64		984.443	781.593	770.841	2303.3	770.841	2527.66
	526.5	-0.01	-0.009	-0.008	0.109	0.254	0.291	0.275			7556.43		7191.4	3239.94	7191.4	365.028			2064.58		2002.02	883.918	789.112	2096.83	-32.2466			8096.35		3927.92	7675.3	3466.95	8136.27	-39.9166			283.2		1959.79		860.782	775.597	768.103	1998.52	768.103	2098.69
	526	-0.01	-0.009	-0.008	0.11	0.254	0.291	0.276			6931.35		6768.1	3236.87	6768.1	163.246			1722.95		1770.59	827.619	788.439	1809.76	-86.8132			7656.3		3813.55	7265.71	3459.53	7619.73	36.5736			283.1		1724.1		803.596	771.299	766.121	1751.7	766.121	1794.35
	525.5	-0.01	-0.009	-0.008	0.11	0.255	0.292	0.277			6564.37		6366.81	3234.13	6366.81	197.563			1592.64		1574.38	803.105	787.934	1589.55	3.08232			7146.69		3722.07	6830.38	3452.94	7099.51	47.1801			283		1495.57		778.809	768.226	764.679	1552.05	764.679	1569.73
	525	-0.01	-0.009	-0.008	0.11	0.255	0.293	0.277			6161.06		5990.58	3231.73	5990.58	170.479			1450.64		1410.3	793.058	787.554	1415.81	34.8312			6533.03		3649.72	6387.58	3447.17	6590.14	-57.1087			282.9		1322.34		768.549	765.986	763.578	1390.75	763.578	1398.13
	524.5	-0.01	-0.009	-0.008	0.111	0.257	0.294	0.278			5528.05		5641.59	3229.68	5641.59	-113.542			1271.38		1274.9	789.127	787.256	1276.77	-5.39196			6031.18		3593.09	5953.75	3442.15	6104.69	-73.5131			282.8		1230.43		764.339	764.326	762.707	1260.67	762.707	1263.93
	524	-0.01	-0.009	-0.008	0.111	0.258	0.295	0.279			5150.48		5321.13	3227.92	5321.13	-170.654			1159.9		1164.62	787.605	787.009	1165.21	-5.30915			5693.2		3549.25	5542.7	3437.88	5654.07	39.1343			282.7		1141.87		762.514	763.093	762.014	1156.02	762.014	1157.6
	523.5	-0.01	-0.009	-0.008	0.112	0.259	0.296	0.28			4973.36		5029.85	3226.47	5029.85	-56.4917			1161.52		1075.95	786.983	786.805	1076.13	85.3918			5265.35		3515.69	5164.94	3434.32	5246.31	19.0382			282.6		1085.22		761.596	762.166	761.452	1072.05	761.452	1072.9
	523	-0.01	-0.009	-0.008	0.112	0.26	0.297	0.281			4353.44		4767.65	3225.31	4767.65	-414.212			1119.55		1005.6	786.693	786.643	1005.65	113.9			4870.77		3490.23	4827.44	3431.37	4886.31	-15.5402			282.5		1023.29		761.022	761.45	760.983	1004.86	760.983	1005.37
	522.5	-0.01	-0.009	-0.009	0.112	0.26	0.298	0.282			4194.24		4533.84	3224.36	4533.84	-339.604			992.149		950.465	786.52	786.507	950.478	41.671			4637.73		3471.09	4533.85	3428.92	4576.03	61.7009			282.4		992.389		760.584	760.877	760.574	951.28	760.574	951.592
	522	-0.011	-0.009	-0.009	0.113	0.261	0.299	0.283			3986.2		4327.28	3223.61	4327.28	-341.077			988.98		907.807	786.4	786.397	907.81	81.1693			4410.6		3456.92	4285	3427	4314.92	95.6719			282.3		1014.22		760.211	760.403	760.209	908.69	760.209	908.886
	521.5	-0.011	-0.009	-0.009	0.113	0.262	0.299	0.283			3788.04		4146.47	3223.06	4146.47	-358.435			881.335		875.211	786.307	786.306	875.212	6.12234			4012.27		3446.54	4079.19	3425.52	4100.22	-87.9492			282.2		986.595		759.874	759.997	759.873	874.96	759.873	875.084
	521	-0.011	-0.009	-0.009	0.113	0.263	0.3	0.284			3648.24		3989.57	3222.6	3989.57	-341.329			940.654		850.611	786.231	786.231	850.611	90.0436			3860.88		3439.04	3913.01	3424.41	3927.64	-66.757			282.1		975.896		759.54	759.618	759.54	848.329	759.54	848.407
	520.5	-0.011	-0.009	-0.009	0.114	0.264	0.301	0.285			3646.24		3854.62	3222.24	3854.62	-208.382			948.603		832.266	786.165	786.165	832.266	116.337			3712.71		3433.7	3781.94	3423.62	3792.02	-79.3106			282		1012.89		759.232	759.281	759.232	827.404	759.232	827.453
	520	-0.011	-0.009	-0.009	0.115	0.265	0.302	0.286			3528.22		3739.58	3221.97	3739.58	-211.36			893.936		818.747	786.102	786.102	818.747	75.1882			3615.22		3429.97	3680.9	3423.09	3687.78	-72.5601			281.9		901.047		758.964	758.994	758.964	811.048	758.964	811.078
	519.5	-0.011	-0.009	-0.009	0.115	0.266	0.303	0.287			3386.46		3642.34	3221.76	3642.34	-255.879			960.006		808.902	786.041	786.041	808.902	151.104			3589.36		3427.35	3604.7	3422.7	3609.34	-19.9859			281.8		874.162		758.731	758.75	758.731	798.323	758.731	798.342
	519	-0.011	-0.009	-0.009	0.115	0.267	0.304	0.288			3341.49		3560.83	3221.59	3560.83	-219.335			850.436		801.814	785.984	785.984	801.814	48.6217			3565.91		3425.5	3548.44	3422.39	3551.55	14.3646			281.7		856.054		758.538	758.549	758.538	788.478	758.538	788.489
	518.5	-0.011	-0.009	-0.009	0.116	0.267	0.305	0.289			3419.01		3493.08	3221.44	3493.08	-74.068			901.228		796.77	785.929	785.929	796.77	104.459			3609.85		3424.19	3507.79	3422.13	3509.85	99.9997			281.6		837.259		758.392	758.399	758.392	780.915	758.392	780.922
	518	-0.011	-0.009	-0.009	0.116	0.268	0.306	0.29			3441.33		3437.26	3221.33	3437.26	4.07125			921.154		793.221	785.88	785.88	793.221	127.934			3531.89		3423.26	3479.01	3421.91	3480.37	51.5221			281.5		840.183		758.272	758.276	758.272	775.124	758.272	775.128
	517.5	-0.011	-0.01	-0.009	0.117	0.269	0.307	0.291			3282.21		3391.61	3221.22	3391.61	-109.396			837.501		790.756	785.84	785.84	790.756	46.7449			3521.2		3422.59	3459.06	3421.71	3459.94	61.2558			281.4		810.14		758.174	758.177	758.174	770.715	758.174	770.717
	517	-0.011	-0.01	-0.009	0.117	0.27	0.308	0.292			3376.21		3354.59	3221.12	3354.59	21.627			853.349		789.054	785.799	785.799	789.054	64.2954			3504.66		3422.12	3445.53	3421.55	3446.09	58.5674			281.3		794.579		758.088	758.09	758.088	767.368	758.088	767.369
	516.5	-0.011	-0.01	-0.009	0.118	0.271	0.308	0.292			3318.37		3324.83	3221.04	3324.83	-6.45826			871.475		787.883	785.751	785.751	787.883	83.5917			3430.14		3421.82	3436.55	3421.46	3436.91	-6.77484			281.2		814.501		757.98	757.98	757.98	764.808	757.98	764.809
	516	-0.011	-0.01	-0.009	0.118	0.271	0.309	0.293			3241.47		3301.1	3220.98	3301.1	-59.6364			964.306		787.089	785.708	785.708	787.089	177.217			3423.95		3421.61	3430.7	3421.38	3430.93	-6.97676			281.1		917.289		757.865	757.866	757.865	762.861	757.865	762.862
	515.5	-0.011	-0.01	-0.009	0.117	0.272	0.309	0.293			3262.64		3282.32	3220.92	3282.32	-19.6773			872.617		786.547	785.663	785.663	786.547	86.0703			3474.4		3421.43	3426.94	3421.29	3427.08	47.3197			281		859.65		757.733	757.733	757.733	761.367	757.733	761.367
	515	-0.011	-0.01	-0.009	0.117	0.273	0.31	0.294			3340.66		3267.59	3220.88	3267.59	73.0721			864.032		786.178	785.619	785.619	786.178	77.8533			3556.28		3421.28	3424.55	3421.19	3424.64	131.649			280.9		873.93		757.604	757.604	757.604	760.232	757.604	760.233
	514.5	-0.011	-0.01	-0.009	0.117	0.273	0.31	0.295			3218.51		3256.13	3220.85	3256.13	-37.6183			838.794		785.922	785.571	785.571	785.922	52.8719			3542		3421.13	3423.04	3421.08	3423.09	118.904			280.8		780.691		757.483	757.483	757.483	759.373	757.483	759.373
	514	-0.011	-0.01	-0.009	0.118	0.274	0.311	0.296			3235.72		3247.27	3220.83	3247.27	-11.5521			907.999		785.753	785.536	785.536	785.753	122.246			3457.83		3421.01	3422.1	3420.98	3422.13	35.6974			280.7		786.79		757.397	757.397	757.397	758.747	757.397	758.747
	513.5	-0.011	-0.009	-0.009	0.118	0.275	0.312	0.297			3211.96		3240.47	3220.8	3240.47	-28.5119			824.664		785.643	785.51	785.51	785.643	39.0213			3391.13		3420.9	3421.51	3420.88	3421.53	-30.4001			280.6		791.718		757.332	757.332	757.332	758.292	757.332	758.292
	513	-0.011	-0.009	-0.009	0.119	0.276	0.313	0.298			3332.24		3235.29	3220.75	3235.29	96.9485			783.719		785.568	785.488	785.488	785.568	-1.84877			3474.34		3420.81	3421.14	3420.79	3421.15	53.183			280.5		783.353		757.282	757.282	757.282	757.959	757.282	757.959
	512.5	-0.011	-0.009	-0.009	0.119	0.277	0.314	0.299			3394.92		3231.37	3220.71	3231.37	163.552			811.601		785.515	785.467	785.467	785.515	26.0852			3495.2		3420.75	3420.94	3420.75	3420.94	74.2566			280.4		822.274		757.241	757.241	757.241	757.717	757.241	757.717
	512	-0.011	-0.009	-0.009	0.12	0.278	0.315	0.3			3249.78		3228.41	3220.65	3228.41	21.3675			823.944		785.481	785.453	785.453	785.481	38.4625			3431.8		3420.73	3420.83	3420.73	3420.83	10.9622			280.3		745.569		757.199	757.199	757.199	757.53	757.199	757.53
	511.5	-0.011	-0.009	-0.009	0.12	0.279	0.315	0.301			3315.86		3226.17	3220.56	3226.17	89.6883			844.176		785.45	785.433	785.433	785.45	58.7255			3364.97		3420.73	3420.78	3420.73	3420.78	-55.8126			280.2		794.972		757.147	757.147	757.147	757.377	757.147	757.377
	511	-0.011	-0.009	-0.009	0.12	0.279	0.316	0.302			3406.09		3224.52	3220.49	3224.52	181.578			872.943		785.412	785.403	785.403	785.412	87.5307			3338.57		3420.73	3420.75	3420.73	3420.76	-82.1818			280.1		822.212		757.103	757.103	757.103	757.261	757.103	757.261
	510.5	-0.011	-0.009	-0.009	0.12	0.28	0.316	0.302			3234.92		3223.31	3220.44	3223.31	11.6067			909.87		785.378	785.372	785.372	785.378	124.492			3479.39		3420.71	3420.72	3420.71	3420.72	58.6686			280		759.151		757.069	757.069	757.069	757.178	757.069	757.178
	510	-0.011	-0.01	-0.009	0.12	0.28	0.317	0.303			3237.15		3222.44	3220.41	3222.44	14.7166			808.693		785.345	785.342	785.342	785.345	23.3485			3555.3		3420.68	3420.68	3420.68	3420.68	134.613			279.9		783.28		757.018	757.018	757.018	757.092	757.018	757.092
	509.5	-0.011	-0.01	-0.009	0.12	0.281	0.317	0.304			3137.31		3221.8	3220.38	3221.8	-84.4878			824.674		785.32	785.318	785.318	785.32	39.3542			3459.69		3420.61	3420.62	3420.61	3420.62	39.0736			279.8		807.313		756.965	756.965	756.965	757.015	756.965	757.015
	509	-0.011	-0.01	-0.009	0.121	0.282	0.318	0.305			3288.95		3221.36	3220.37	3221.36	67.5945			772.931		785.309	785.308	785.308	785.309	-12.3782			3467.22		3420.48	3420.48	3420.48	3420.48	46.7409			279.7		801.201		756.921	756.921	756.921	756.955	756.921	756.955
	508.5	-0.011	-0.01	-0.008	0.121	0.283	0.318	0.306			3288.19		3223.26	3222.58	3223.26	64.9234			714.254		785.307	785.306	785.306	785.307	-71.0532			3558.09		3420.34	3420.34	3420.34	3420.34	137.754			279.6		788.703		756.861	756.861	756.861	756.884	756.861	756.884
	508	-0.011	-0.01	-0.008	0.121	0.284	0.319	0.306			3150.23		3225.26	3224.78	3225.26	-75.0234			827.847		785.303	785.303	785.303	785.303	42.5439			3517.12		3420.22	3420.22	3420.22	3420.22	96.9028			279.5		817.465		756.791	756.791	756.791	756.806	756.791	756.806
	507.5	-0.011	-0.009	-0.008	0.121	0.284	0.32	0.307			3273.55		3227.31	3226.99	3227.31	46.2313			824.996		787.426	787.426	787.426	787.426	37.5696			3478.7		3420.1	3420.1	3420.1	3420.1	58.5966			279.4		817.965		756.722	756.722	756.722	756.732	756.722	756.732
	507	-0.011	-0.009	-0.008	0.122	0.285	0.321	0.308			3349.13		3229.42	3229.2	3229.42	119.715			786.487		789.55	789.55	789.55	789.55	-3.06301			3450.27		3420	3420	3420	3420	30.2706			279.3		804.703		756.667	756.667	756.667	756.673	756.667	756.673
	506.5	-0.011	-0.009	-0.008	0.122	0.286	0.322	0.309			3229.09		3231.56	3231.41	3231.56	-2.46843			830.258		791.673	791.673	791.673	791.673	38.5852			3411.84		3419.97	3419.97	3419.97	3419.97	-8.1231			279.2		751.24		756.629	756.629	756.629	756.633	756.629	756.633
	506	-0.01	-0.009	-0.008	0.122	0.286	0.322	0.31			3185.12		3233.72	3233.62	3233.72	-48.5999			796.006		793.796	793.796	793.796	793.796	2.21026			3352.91		3419.93	3419.93	3419.93	3419.93	-67.0176			279.1		727.681		756.611	756.611	756.611	756.613	756.611	756.613
	505.5	-0.01	-0.009	-0.008	0.123	0.287	0.323	0.311			3315.86		3235.89	3235.83	3235.89	79.9648			817.639		795.919	795.919	795.919	795.919	21.7196			3515.21		3419.89	3419.89	3419.89	3419.89	95.319			279		745.748		756.61	756.61	756.61	756.611	756.61	756.611
	505	-0.01	-0.009	-0.008	0.123	0.288	0.324	0.312			3288.04		3238.08	3238.04	3238.08	49.9652			795.358		798.043	798.043	798.043	798.043	-2.68458			3508.48		3419.82	3419.82	3419.82	3419.82	88.6608			278.9		768.958		756.61	756.61	756.61	756.611	756.61	756.611
	504.5	-0.01	-0.009	-0.008	0.123	0.289	0.325	0.313			3167.24		3240.27	3240.24	3240.27	-73.0309			783.167		0	0	0	783.167	-2.88608e-06			3507.99		3419.76	3419.76	3419.76	3419.76	88.2302			278.8		784.051		0	0	0	0	0	784.052
	504	-0.01	-0.009	-0.008	0.124	0.29	0.325	0.313			3343.84		3242.47	3242.45	3242.47	101.373												3426.43		3419.69	3419.69	3419.69	3419.69	6.73923
	503.5	-0.01	-0.009	-0.008	0.124	0.29	0.326	0.314			3418.82		3244.67	3244.66	3244.67	174.147												3361.59		3419.64	3419.64	3419.64	3419.64	-58.0558
	503	-0.01	-0.009	-0.008	0.124	0.291	0.326	0.315			3168.91		3246.88	3246.87	3246.88	-77.9694												3431.85		3419.62	3419.62	3419.62	3419.62	12.2237
	502.5	-0.01	-0.009	-0.008	0.124	0.292	0.327	0.316			3343.88		3249.08	3249.08	3249.08	94.8008												3436.5		3419.62	3419.62	3419.62	3419.62	16.8792
	502	-0.01	-0.009	-0.008	0.124	0.293	0.328	0.317			3428.76		3251.29	3251.29	3251.29	177.474												3319.85		3419.62	3419.62	3419.62	3419.62	-99.7767
	501.5	-0.01	-0.009	-0.008	0.125	0.294	0.329	0.318			3274.37		3253.5	3253.5	3253.5	20.8708												3520.91		3419.62	3419.62	3419.62	3419.62	101.289
	501	-0.01	-0.009	-0.008	0.125	0.295	0.33	0.319			3279.54		3255.7	3255.7	3255.7	23.8311												3359.72		3419.62	3419.62	3419.62	3419.62	-59.9068
	500.5	-0.01	-0.009	-0.008	0.126	0.297	0.331	0.321			3315.68		3257.91	3257.91	3257.91	57.7635												3348.88		3419.62	3419.62	3419.62	3419.62	-70.7467
	500	-0.01	-0.009	-0.008	0.126	0.298	0.332	0.322			3229.05		3260.12	3260.12	3260.12	-31.0734												3446.69		3419.62	3419.62	3419.62	3419.62	27.0684
	499.5	-0.01	-0.009	-0.008	0.127	0.298	0.333	0.323			3216.22		0	0	3216.22	-0.000257545												3523.21		0	0	0	3523.21	-2.28375e-10
	499	-0.01	-0.009	-0.008	0.127	0.299	0.334	0.323
	498.5	-0.01	-0.009	-0.008	0.128	0.3	0.335	0.324
	498	-0.01	-0.009	-0.008	0.128	0.301	0.336	0.325
	497.5	-0.01	-0.009	-0.008	0.128	0.302	0.336	0.326
	497	-0.01	-0.009	-0.008	0.129	0.303	0.337	0.327
	496.5	-0.01	-0.009	-0.008	0.129	0.304	0.338	0.328
	496	-0.01	-0.009	-0.008	0.129	0.305	0.339	0.33
	495.5	-0.01	-0.009	-0.008	0.13	0.306	0.34	0.33
	495	-0.01	-0.009	-0.008	0.13	0.306	0.341	0.331
	494.5	-0.01	-0.009	-0.008	0.131	0.307	0.341	0.332
	494	-0.01	-0.009	-0.008	0.131	0.308	0.342	0.333
	493.5	-0.01	-0.009	-0.008	0.131	0.309	0.343	0.334
	493	-0.01	-0.009	-0.008	0.131	0.31	0.344	0.335
	492.5	-0.011	-0.009	-0.008	0.132	0.312	0.345	0.336
	492	-0.011	-0.009	-0.008	0.132	0.313	0.346	0.337
	491.5	-0.011	-0.009	-0.008	0.133	0.314	0.347	0.338
	491	-0.01	-0.009	-0.008	0.134	0.315	0.349	0.34
	490.5	-0.01	-0.009	-0.008	0.134	0.316	0.35	0.341
	490	-0.01	-0.009	-0.008	0.135	0.317	0.351	0.342
	489.5	-0.01	-0.009	-0.008	0.135	0.318	0.352	0.343
	489	-0.01	-0.008	-0.008	0.136	0.319	0.354	0.345
	488.5	-0.01	-0.009	-0.008	0.136	0.32	0.355	0.346
	488	-0.01	-0.009	-0.008	0.137	0.321	0.356	0.347
	487.5	-0.01	-0.009	-0.008	0.137	0.322	0.357	0.348
	487	-0.01	-0.009	-0.008	0.138	0.323	0.357	0.348
	486.5	-0.01	-0.009	-0.008	0.138	0.324	0.358	0.35
	486	-0.01	-0.009	-0.008	0.139	0.326	0.36	0.351
	485.5	-0.01	-0.009	-0.008	0.14	0.327	0.361	0.352
	485	-0.01	-0.009	-0.008	0.141	0.328	0.362	0.353
	484.5	-0.01	-0.009	-0.008	0.141	0.329	0.364	0.354
	484	-0.011	-0.009	-0.008	0.142	0.33	0.365	0.355
	483.5	-0.011	-0.009	-0.008	0.142	0.331	0.366	0.357
	483	-0.011	-0.01	-0.009	0.143	0.332	0.367	0.358
	482.5	-0.011	-0.01	-0.009	0.143	0.333	0.368	0.358
	482	-0.011	-0.01	-0.009	0.143	0.334	0.369	0.359
	481.5	-0.011	-0.01	-0.009	0.143	0.335	0.369	0.361
	481	-0.01	-0.009	-0.008	0.144	0.336	0.37	0.362
	480.5	-0.01	-0.009	-0.008	0.144	0.337	0.371	0.363
	480	-0.01	-0.009	-0.008	0.144	0.338	0.371	0.364
	479.5	-0.01	-0.009	-0.008	0.144	0.339	0.372	0.365
	479	-0.01	-0.009	-0.008	0.145	0.34	0.374	0.366
	478.5	-0.01	-0.009	-0.008	0.145	0.341	0.375	0.368
	478	-0.01	-0.009	-0.008	0.146	0.342	0.376	0.369
	477.5	-0.01	-0.009	-0.008	0.146	0.343	0.377	0.37
	477	-0.01	-0.009	-0.008	0.147	0.344	0.378	0.372
	476.5	-0.01	-0.009	-0.008	0.147	0.346	0.379	0.373
	476	-0.01	-0.009	-0.008	0.147	0.347	0.38	0.374
	475.5	-0.01	-0.009	-0.008	0.148	0.347	0.38	0.375
	475	-0.01	-0.009	-0.008	0.148	0.348	0.381	0.376
	474.5	-0.01	-0.009	-0.008	0.148	0.35	0.382	0.377
	474	-0.01	-0.009	-0.008	0.149	0.351	0.384	0.378
	473.5	-0.01	-0.008	-0.007	0.149	0.352	0.385	0.38
	473	-0.01	-0.009	-0.007	0.15	0.353	0.386	0.381
	472.5	-0.01	-0.009	-0.007	0.15	0.355	0.387	0.382
	472	-0.009	-0.008	-0.007	0.151	0.356	0.388	0.383
	471.5	-0.01	-0.009	-0.007	0.151	0.357	0.389	0.385
	471	-0.01	-0.009	-0.007	0.152	0.358	0.39	0.386
	470.5	-0.01	-0.009	-0.007	0.152	0.359	0.391	0.387
	470	-0.01	-0.008	-0.008	0.153	0.361	0.393	0.389
	469.5	-0.01	-0.008	-0.007	0.154	0.362	0.394	0.39
	469	-0.01	-0.008	-0.008	0.154	0.363	0.395	0.391
	468.5	-0.01	-0.008	-0.007	0.155	0.364	0.396	0.392
	468	-0.009	-0.008	-0.007	0.155	0.365	0.396	0.393
	467.5	-0.009	-0.008	-0.007	0.155	0.366	0.397	0.394
	467	-0.009	-0.008	-0.007	0.156	0.367	0.399	0.396
	466.5	-0.01	-0.008	-0.007	0.156	0.368	0.4	0.397
	466	-0.01	-0.008	-0.007	0.157	0.369	0.401	0.398
	465.5	-0.01	-0.008	-0.007	0.157	0.371	0.402	0.4
	465	-0.009	-0.008	-0.007	0.158	0.372	0.403	0.401
	464.5	-0.009	-0.008	-0.007	0.158	0.373	0.404	0.402
	464	-0.009	-0.008	-0.007	0.159	0.374	0.405	0.403
	463.5	-0.009	-0.008	-0.007	0.159	0.375	0.406	0.404
	463	-0.009	-0.008	-0.007	0.159	0.377	0.407	0.406
	462.5	-0.009	-0.008	-0.007	0.16	0.378	0.409	0.407
	462	-0.01	-0.008	-0.007	0.161	0.38	0.41	0.409
	461.5	-0.01	-0.008	-0.007	0.162	0.382	0.412	0.411
	461	-0.01	-0.008	-0.007	0.163	0.383	0.413	0.412
	460.5	-0.01	-0.009	-0.007	0.163	0.385	0.414	0.413
	460	-0.01	-0.008	-0.007	0.164	0.386	0.415	0.415
	459.5	-0.01	-0.009	-0.007	0.164	0.387	0.416	0.416
	459	-0.01	-0.008	-0.007	0.165	0.387	0.417	0.417
	458.5	-0.01	-0.008	-0.007	0.165	0.388	0.418	0.418
	458	-0.009	-0.008	-0.008	0.165	0.39	0.419	0.419
	457.5	-0.009	-0.008	-0.007	0.166	0.391	0.421	0.421
	457	-0.009	-0.008	-0.007	0.166	0.393	0.422	0.422
	456.5	-0.009	-0.008	-0.007	0.167	0.395	0.423	0.424
	456	-0.009	-0.008	-0.007	0.168	0.396	0.425	0.425
	455.5	-0.009	-0.008	-0.007	0.169	0.397	0.426	0.427
	455	-0.009	-0.008	-0.007	0.169	0.398	0.427	0.428
	454.5	-0.009	-0.008	-0.007	0.17	0.399	0.428	0.43
	454	-0.009	-0.008	-0.007	0.17	0.4	0.429	0.431
	453.5	-0.009	-0.008	-0.007	0.17	0.402	0.43	0.432
	453	-0.009	-0.008	-0.007	0.171	0.403	0.431	0.433
	452.5	-0.009	-0.008	-0.007	0.171	0.405	0.433	0.435
	452	-0.009	-0.008	-0.007	0.171	0.406	0.434	0.436
	451.5	-0.009	-0.008	-0.007	0.172	0.408	0.435	0.438
	451	-0.009	-0.008	-0.007	0.173	0.409	0.437	0.439
	450.5	-0.009	-0.008	-0.007	0.174	0.411	0.439	0.441
	450	-0.01	-0.008	-0.007	0.175	0.412	0.441	0.443
	449.5	-0.01	-0.008	-0.007	0.176	0.414	0.442	0.445
	449	-0.01	-0.008	-0.007	0.176	0.415	0.444	0.447
	448.5	-0.01	-0.008	-0.007	0.177	0.416	0.445	0.448
	448	-0.009	-0.008	-0.007	0.178	0.418	0.447	0.449
	447.5	-0.009	-0.008	-0.007	0.178	0.419	0.448	0.451
	447	-0.01	-0.008	-0.007	0.178	0.42	0.449	0.452
	446.5	-0.01	-0.008	-0.007	0.179	0.422	0.45	0.453
	446	-0.01	-0.008	-0.007	0.179	0.423	0.451	0.455
	445.5	-0.01	-0.008	-0.007	0.18	0.424	0.452	0.456
	445	-0.01	-0.008	-0.007	0.18	0.425	0.454	0.458
	444.5	-0.01	-0.008	-0.007	0.181	0.427	0.455	0.459
	444	-0.01	-0.008	-0.007	0.181	0.429	0.456	0.461
	443.5	-0.009	-0.008	-0.007	0.182	0.43	0.457	0.462
	443	-0.009	-0.008	-0.007	0.183	0.432	0.459	0.464
	442.5	-0.009	-0.008	-0.007	0.184	0.434	0.46	0.465
	442	-0.009	-0.008	-0.007	0.184	0.435	0.462	0.468
	441.5	-0.01	-0.009	-0.007	0.185	0.437	0.464	0.47
	441	-0.01	-0.009	-0.007	0.186	0.439	0.466	0.472
	440.5	-0.01	-0.009	-0.007	0.187	0.44	0.468	0.474
	440	-0.01	-0.009	-0.007	0.187	0.442	0.469	0.475
	439.5	-0.01	-0.009	-0.008	0.188	0.443	0.47	0.476
	439	-0.01	-0.009	-0.008	0.188	0.445	0.472	0.478
	438.5	-0.01	-0.008	-0.008	0.189	0.446	0.473	0.479
	438	-0.01	-0.008	-0.007	0.19	0.448	0.475	0.481
	437.5	-0.01	-0.008	-0.007	0.19	0.449	0.476	0.483
	437	-0.01	-0.008	-0.007	0.191	0.451	0.478	0.485
	436.5	-0.01	-0.008	-0.007	0.191	0.452	0.48	0.486
	436	-0.01	-0.008	-0.007	0.192	0.454	0.481	0.488
	435.5	-0.01	-0.008	-0.007	0.193	0.455	0.482	0.489
	435	-0.01	-0.008	-0.007	0.194	0.457	0.483	0.491
	434.5	-0.01	-0.008	-0.007	0.195	0.459	0.484	0.493
	434	-0.01	-0.008	-0.007	0.196	0.461	0.486	0.495
	433.5	-0.01	-0.008	-0.007	0.196	0.462	0.488	0.497
	433	-0.009	-0.008	-0.007	0.197	0.464	0.49	0.499
	432.5	-0.01	-0.008	-0.007	0.197	0.466	0.491	0.5
	432	-0.01	-0.008	-0.007	0.198	0.468	0.493	0.502
	431.5	-0.01	-0.008	-0.007	0.198	0.47	0.495	0.504
	431	-0.01	-0.008	-0.007	0.199	0.472	0.496	0.506
	430.5	-0.01	-0.008	-0.007	0.2	0.473	0.498	0.508
	430	-0.01	-0.008	-0.007	0.201	0.475	0.499	0.51
	429.5	-0.01	-0.008	-0.007	0.201	0.476	0.501	0.512
	429	-0.01	-0.008	-0.007	0.202	0.478	0.503	0.514
	428.5	-0.009	-0.008	-0.007	0.203	0.479	0.504	0.516
	428	-0.009	-0.008	-0.007	0.203	0.481	0.505	0.517
	427.5	-0.009	-0.008	-0.007	0.204	0.483	0.507	0.519
	427	-0.009	-0.008	-0.007	0.205	0.485	0.509	0.52
	426.5	-0.009	-0.008	-0.007	0.206	0.487	0.511	0.522
	426	-0.009	-0.008	-0.007	0.206	0.488	0.512	0.524
	425.5	-0.009	-0.008	-0.007	0.207	0.49	0.514	0.526
	425	-0.009	-0.008	-0.007	0.208	0.491	0.516	0.528
	424.5	-0.009	-0.008	-0.007	0.208	0.493	0.517	0.53
	424	-0.009	-0.007	-0.007	0.209	0.495	0.519	0.531
	423.5	-0.009	-0.008	-0.007	0.21	0.497	0.52	0.533
	423	-0.009	-0.007	-0.007	0.211	0.5	0.522	0.535
	422.5	-0.009	-0.008	-0.007	0.211	0.502	0.524	0.538
	422	-0.01	-0.008	-0.007	0.212	0.503	0.526	0.54
	421.5	-0.01	-0.008	-0.007	0.213	0.505	0.529	0.542
	421	-0.01	-0.008	-0.007	0.214	0.507	0.53	0.545
	420.5	-0.01	-0.008	-0.007	0.215	0.509	0.532	0.547
	420	-0.009	-0.008	-0.007	0.216	0.511	0.534	0.549
	419.5	-0.009	-0.008	-0.007	0.217	0.514	0.535	0.551
	419	-0.009	-0.008	-0.007	0.218	0.516	0.537	0.553
	418.5	-0.009	-0.008	-0.007	0.219	0.518	0.539	0.555
	418	-0.009	-0.007	-0.007	0.219	0.519	0.541	0.557
	417.5	-0.009	-0.008	-0.007	0.22	0.52	0.543	0.559
	417	-0.01	-0.008	-0.007	0.22	0.522	0.545	0.561
	416.5	-0.01	-0.008	-0.007	0.221	0.524	0.546	0.563
	416	-0.01	-0.008	-0.007	0.222	0.526	0.548	0.564
	415.5	-0.01	-0.008	-0.007	0.223	0.528	0.549	0.566
	415	-0.01	-0.008	-0.007	0.224	0.531	0.551	0.569
	414.5	-0.01	-0.008	-0.007	0.225	0.533	0.553	0.571
	414	-0.01	-0.009	-0.007	0.226	0.535	0.555	0.574
	413.5	-0.01	-0.008	-0.007	0.227	0.536	0.558	0.577
	413	-0.01	-0.008	-0.008	0.228	0.538	0.559	0.579
	412.5	-0.01	-0.008	-0.008	0.228	0.54	0.561	0.58
	412	-0.01	-0.008	-0.007	0.229	0.543	0.562	0.582
	411.5	-0.01	-0.008	-0.007	0.23	0.545	0.564	0.584
	411	-0.01	-0.008	-0.007	0.231	0.547	0.565	0.586
	410.5	-0.009	-0.008	-0.007	0.232	0.549	0.568	0.589
	410	-0.009	-0.007	-0.007	0.232	0.551	0.57	0.592
	409.5	-0.009	-0.008	-0.007	0.233	0.553	0.572	0.595
	409	-0.01	-0.008	-0.007	0.234	0.555	0.574	0.597
	408.5	-0.009	-0.008	-0.007	0.235	0.557	0.576	0.599
	408	-0.009	-0.008	-0.007	0.236	0.559	0.577	0.601
	407.5	-0.009	-0.008	-0.007	0.236	0.561	0.579	0.602
	407	-0.009	-0.008	-0.007	0.237	0.563	0.58	0.605
	406.5	-0.009	-0.008	-0.007	0.238	0.565	0.582	0.607
	406	-0.009	-0.008	-0.006	0.239	0.567	0.584	0.609
	405.5	-0.009	-0.007	-0.006	0.239	0.568	0.586	0.612
	405	-0.009	-0.007	-0.006	0.24	0.57	0.588	0.614
	404.5	-0.009	-0.007	-0.006	0.241	0.573	0.59	0.616
	404	-0.009	-0.007	-0.006	0.242	0.575	0.592	0.618
	403.5	-0.009	-0.007	-0.006	0.243	0.578	0.593	0.62
	403	-0.009	-0.007	-0.006	0.244	0.581	0.595	0.623
	402.5	-0.009	-0.007	-0.007	0.244	0.583	0.598	0.626
	402	-0.009	-0.007	-0.007	0.245	0.585	0.6	0.629
	401.5	-0.009	-0.007	-0.007	0.246	0.587	0.602	0.632
	401	-0.009	-0.007	-0.007	0.247	0.589	0.604	0.635
	400.5	-0.009	-0.007	-0.006	0.247	0.592	0.606	0.637
	400	-0.009	-0.007	-0.006	0.248	0.594	0.608	0.64
	399.5	-0.009	-0.007	-0.006	0.25	0.597	0.61	0.642
	399	-0.009	-0.008	-0.006	0.251	0.599	0.612	0.644
	398.5	-0.009	-0.008	-0.006	0.252	0.602	0.614	0.647
	398	-0.009	-0.008	-0.006	0.252	0.603	0.616	0.65
	397.5	-0.009	-0.008	-0.006	0.253	0.605	0.618	0.653
	397	-0.009	-0.008	-0.006	0.254	0.607	0.62	0.655
	396.5	-0.009	-0.008	-0.006	0.254	0.609	0.622	0.658
	396	-0.009	-0.007	-0.006	0.255	0.611	0.623	0.66
	395.5	-0.009	-0.007	-0.006	0.256	0.614	0.625	0.662
	395	-0.009	-0.007	-0.007	0.257	0.616	0.627	0.664
	394.5	-0.009	-0.007	-0.007	0.258	0.619	0.629	0.667
	394	-0.009	-0.007	-0.007	0.259	0.621	0.632	0.67
	393.5	-0.009	-0.007	-0.007	0.26	0.624	0.634	0.674
	393	-0.009	-0.007	-0.007	0.261	0.627	0.637	0.677
	392.5	-0.009	-0.007	-0.006	0.262	0.629	0.639	0.68
	392	-0.009	-0.007	-0.006	0.263	0.632	0.642	0.683
	391.5	-0.009	-0.007	-0.006	0.264	0.635	0.644	0.686
	391	-0.009	-0.007	-0.006	0.265	0.638	0.646	0.689
	390.5	-0.009	-0.007	-0.006	0.266	0.641	0.648	0.692
	390	-0.009	-0.007	-0.006	0.267	0.643	0.651	0.696
	389.5	-0.009	-0.007	-0.006	0.268	0.645	0.653	0.699
	389	-0.009	-0.007	-0.006	0.269	0.647	0.655	0.702
	388.5	-0.009	-0.007	-0.006	0.27	0.65	0.657	0.705
	388	-0.009	-0.007	-0.006	0.272	0.653	0.66	0.708
	387.5	-0.009	-0.007	-0.006	0.273	0.655	0.662	0.711
	387	-0.009	-0.007	-0.007	0.274	0.657	0.664	0.714
	386.5	-0.009	-0.007	-0.006	0.275	0.66	0.667	0.718
	386	-0.009	-0.007	-0.006	0.276	0.662	0.669	0.721
	385.5	-0.009	-0.007	-0.006	0.277	0.665	0.671	0.724
	385	-0.009	-0.007	-0.006	0.278	0.667	0.673	0.727
	384.5	-0.009	-0.007	-0.006	0.278	0.67	0.675	0.729
	384	-0.009	-0.007	-0.007	0.279	0.674	0.677	0.732
	383.5	-0.009	-0.007	-0.007	0.28	0.677	0.68	0.736
	383	-0.009	-0.007	-0.006	0.282	0.68	0.683	0.74
	382.5	-0.009	-0.007	-0.006	0.283	0.682	0.686	0.744
	382	-0.009	-0.007	-0.007	0.284	0.685	0.689	0.748
	381.5	-0.009	-0.007	-0.007	0.285	0.688	0.691	0.753
	381	-0.009	-0.007	-0.006	0.286	0.691	0.694	0.756
	380.5	-0.009	-0.006	-0.006	0.287	0.694	0.696	0.76
	380	-0.009	-0.006	-0.006	0.288	0.697	0.698	0.763
	379.5	-0.009	-0.007	-0.006	0.289	0.701	0.701	0.766
	379	-0.009	-0.007	-0.006	0.291	0.704	0.704	0.77
	378.5	-0.009	-0.007	-0.006	0.292	0.706	0.706	0.773
	378	-0.009	-0.007	-0.006	0.293	0.709	0.708	0.777
	377.5	-0.009	-0.007	-0.006	0.295	0.711	0.711	0.78
	377	-0.009	-0.007	-0.006	0.296	0.714	0.713	0.783
	376.5	-0.009	-0.007	-0.006	0.297	0.716	0.716	0.787
	376	-0.009	-0.007	-0.006	0.298	0.719	0.718	0.79
	375.5	-0.009	-0.007	-0.006	0.298	0.722	0.72	0.793
	375	-0.009	-0.007	-0.006	0.299	0.725	0.723	0.796
	374.5	-0.009	-0.007	-0.006	0.3	0.728	0.725	0.8
	374	-0.009	-0.007	-0.006	0.301	0.731	0.728	0.803
	373.5	-0.009	-0.007	-0.006	0.302	0.734	0.73	0.806
	373	-0.009	-0.007	-0.006	0.304	0.737	0.733	0.811
	372.5	-0.009	-0.007	-0.006	0.305	0.741	0.736	0.815
	372	-0.009	-0.007	-0.006	0.307	0.745	0.74	0.82
	371.5	-0.009	-0.007	-0.006	0.309	0.748	0.743	0.824
	371	-0.009	-0.007	-0.006	0.31	0.751	0.746	0.828
	370.5	-0.009	-0.006	-0.006	0.312	0.754	0.749	0.832
	370	-0.009	-0.006	-0.006	0.313	0.757	0.752	0.835
	369.5	-0.009	-0.007	-0.006	0.314	0.76	0.754	0.838
	369	-0.009	-0.007	-0.006	0.315	0.763	0.757	0.842
	368.5	-0.009	-0.007	-0.006	0.316	0.767	0.76	0.846
	368	-0.01	-0.007	-0.006	0.318	0.77	0.763	0.85
	367.5	-0.01	-0.007	-0.006	0.319	0.774	0.767	0.853
	367	-0.01	-0.007	-0.006	0.321	0.777	0.77	0.856
	366.5	-0.009	-0.007	-0.005	0.322	0.78	0.772	0.859
	366	-0.009	-0.007	-0.005	0.323	0.783	0.775	0.862
	365.5	-0.009	-0.007	-0.006	0.324	0.785	0.777	0.866
	365	-0.009	-0.007	-0.005	0.325	0.789	0.779	0.87
	364.5	-0.009	-0.007	-0.006	0.327	0.793	0.782	0.874
	364	-0.009	-0.007	-0.006	0.328	0.797	0.785	0.878
	363.5	-0.009	-0.007	-0.006	0.33	0.801	0.789	0.882
	363	-0.009	-0.007	-0.006	0.331	0.804	0.792	0.886
	362.5	-0.009	-0.006	-0.006	0.332	0.808	0.795	0.89
	362	-0.009	-0.006	-0.005	0.334	0.811	0.798	0.893
	361.5	-0.009	-0.006	-0.005	0.335	0.814	0.801	0.898
	361	-0.009	-0.006	-0.005	0.336	0.818	0.804	0.902
	360.5	-0.008	-0.006	-0.004	0.337	0.822	0.807	0.907
	360	-0.008	-0.006	-0.004	0.339	0.826	0.811	0.911
	359.5	-0.008	-0.006	-0.004	0.341	0.83	0.815	0.915
	359	-0.009	-0.006	-0.004	0.342	0.833	0.819	0.919
	358.5	-0.009	-0.006	-0.004	0.344	0.836	0.822	0.922
	358	-0.009	-0.006	-0.004	0.345	0.839	0.824	0.925
	357.5	-0.009	-0.006	-0.004	0.346	0.842	0.827	0.929
	357	-0.009	-0.006	-0.005	0.347	0.846	0.829	0.933
	356.5	-0.009	-0.006	-0.004	0.349	0.85	0.833	0.936
	356	-0.009	-0.006	-0.004	0.351	0.854	0.836	0.94
	355.5	-0.008	-0.006	-0.004	0.353	0.857	0.839	0.944
	355	-0.008	-0.006	-0.004	0.354	0.86	0.842	0.947
	354.5	-0.008	-0.006	-0.004	0.355	0.864	0.845	0.951
	354	-0.008	-0.006	-0.004	0.356	0.867	0.848	0.955
	353.5	-0.009	-0.006	-0.004	0.357	0.871	0.851	0.96
	353	-0.009	-0.005	-0.004	0.359	0.875	0.855	0.965
	352.5	-0.009	-0.005	-0.004	0.36	0.879	0.859	0.97
	352	-0.009	-0.005	-0.003	0.362	0.884	0.863	0.974
	351.5	-0.009	-0.005	-0.003	0.364	0.888	0.868	0.978
	351	-0.008	-0.005	-0.003	0.366	0.892	0.871	0.982
	350.5	-0.008	-0.005	-0.002	0.368	0.896	0.874	0.986
	350	-0.008	-0.005	-0.002	0.369	0.9	0.878	0.991
	349.5	-0.008	-0.005	-0.002	0.371	0.904	0.881	0.995
	349	-0.008	-0.004	-0.002	0.372	0.909	0.884	0.999
	348.5	-0.008	-0.004	-0.002	0.374	0.913	0.888	1.004
	348	-0.008	-0.004	-0.002	0.376	0.917	0.892	1.008
	347.5	-0.008	-0.004	-0.001	0.378	0.921	0.896	1.012
	347	-0.008	-0.004	-0.001	0.379	0.924	0.899	1.015
	346.5	-0.008	-0.004	-0.001	0.38	0.928	0.902	1.019
	346	-0.008	-0.005	-0.001	0.382	0.931	0.905	1.023
	345.5	-0.008	-0.004	0	0.383	0.935	0.909	1.028
	345	-0.008	-0.004	0	0.385	0.94	0.913	1.033
	344.5	-0.008	-0.004	0	0.387	0.945	0.917	1.038
	344	-0.009	-0.004	0	0.389	0.95	0.922	1.042
	343.5	-0.009	-0.004	0	0.391	0.954	0.926	1.046
	343	-0.008	-0.004	0	0.393	0.959	0.93	1.051
	342.5	-0.009	-0.004	0.00025	0.396	0.964	0.935	1.056
	342	-0.009	-0.004	0.00025	0.398	0.968	0.94	1.061
	341.5	-0.009	-0.004	0.00025	0.4	0.973	0.944	1.066
	341	-0.009	-0.004	0.00025	0.402	0.977	0.948	1.071
	340.5	-0.008	-0.004	0.0005	0.403	0.98	0.951	1.077
	340	-0.007	-0.002	0.0005	0.403	0.983	0.953	1.081
	339.5	-0.006	-0.001	0.00075	0.404	0.986	0.955	1.085
	339	-0.006	-0.001	0.00075	0.404	0.989	0.957	1.089
	338.5	-0.005	0	0.001	0.405	0.993	0.959	1.092
	338	-0.004	0	0.00125	0.407	0.998	0.961	1.097
	337.5	-0.004	0	0.00125	0.409	1.002	0.965	1.101
	337	-0.005	0	0.00125	0.411	1.008	0.969	1.107
	336.5	-0.005	0	0.0015	0.413	1.012	0.974	1.112
	336	-0.004	0	0.0015	0.415	1.016	0.978	1.117
	335.5	-0.004	0.001	0.0015	0.417	1.02	0.983	1.122
	335	-0.004	0.001	0.00175	0.418	1.024	0.987	1.127
	334.5	-0.004	0.001	0.00175	0.42	1.028	0.992	1.131
	334	-0.004	0.001	0.00175	0.422	1.033	0.996	1.136
	333.5	-0.004	0.001	0.002	0.425	1.039	1	1.142
	333	-0.004	0.001	0.002	0.427	1.045	1.004	1.148
	332.5	-0.004	0.001	0.002	0.429	1.05	1.009	1.154
	332	-0.004	0.001	0.002	0.431	1.056	1.015	1.161
	331.5	-0.003	0.002	0.002	0.433	1.06	1.021	1.167
	331	-0.003	0.002	0.00225	0.435	1.065	1.026	1.173
	330.5	-0.003	0.002	0.00225	0.436	1.069	1.031	1.178
	330	-0.003	0.003	0.0025	0.438	1.074	1.035	1.183
	329.5	-0.003	0.003	0.0025	0.44	1.079	1.039	1.189
	329	-0.003	0.002	0.0025	0.443	1.085	1.043	1.196
	328.5	-0.003	0.002	0.00275	0.445	1.09	1.048	1.203
	328	-0.002	0.003	0.003	0.447	1.095	1.054	1.209
	327.5	-0.002	0.003	0.003	0.449	1.099	1.059	1.215
	327	-0.002	0.003	0.00325	0.451	1.103	1.065	1.22
	326.5	-0.002	0.003	0.00325	0.452	1.107	1.07	1.225
	326	-0.002	0.004	0.0035	0.454	1.112	1.074	1.23
	325.5	-0.002	0.004	0.00375	0.455	1.117	1.079	1.236
	325	-0.002	0.005	0.004	0.457	1.124	1.084	1.244
	324.5	-0.001	0.005	0.00425	0.46	1.13	1.09	1.252
	324	-0.001	0.006	0.00475	0.462	1.136	1.098	1.26
	323.5	-0.001	0.007	0.00525	0.465	1.141	1.106	1.268
	323	0	0.007	0.0055	0.467	1.147	1.114	1.275
	322.5	0	0.008	0.00625	0.47	1.153	1.121	1.284
	322	0	0.008	0.00675	0.472	1.159	1.129	1.293
	321.5	0	0.009	0.00775	0.475	1.165	1.138	1.302
	321	0	0.01	0.0085	0.478	1.172	1.146	1.312
	320.5	0.001	0.011	0.0095	0.48	1.177	1.155	1.322
	320	0.002	0.012	0.01075	0.482	1.183	1.164	1.332
	319.5	0.002	0.014	0.012	0.485	1.188	1.174	1.34
	319	0.003	0.016	0.01325	0.487	1.193	1.183	1.348
	318.5	0.003	0.018	0.01475	0.489	1.198	1.192	1.357
	318	0.004	0.02	0.0165	0.491	1.204	1.201	1.366
	317.5	0.005	0.021	0.01825	0.494	1.211	1.21	1.378
	317	0.006	0.024	0.02025	0.496	1.217	1.221	1.389
	316.5	0.006	0.026	0.0225	0.499	1.222	1.233	1.4
	316	0.007	0.029	0.02475	0.501	1.227	1.246	1.411
	315.5	0.009	0.032	0.02775	0.504	1.233	1.259	1.421
	315	0.01	0.036	0.03075	0.506	1.239	1.271	1.431
	314.5	0.012	0.04	0.03425	0.509	1.245	1.283	1.442
	314	0.014	0.045	0.0385	0.511	1.252	1.295	1.455
	313.5	0.016	0.051	0.04325	0.514	1.259	1.309	1.47
	313	0.019	0.057	0.04825	0.517	1.267	1.324	1.485
	312.5	0.022	0.063	0.05425	0.52	1.273	1.342	1.502
	312	0.026	0.071	0.0605	0.523	1.28	1.361	1.517
	311.5	0.03	0.078	0.0675	0.526	1.286	1.381	1.532
	311	0.035	0.086	0.0745	0.529	1.293	1.398	1.545
	310.5	0.04	0.095	0.08225	0.532	1.3	1.415	1.559
	310	0.045	0.104	0.09025	0.535	1.308	1.431	1.574
	309.5	0.052	0.113	0.0985	0.538	1.316	1.446	1.59
	309	0.057	0.122	0.10675	0.541	1.324	1.462	1.606
	308.5	0.063	0.131	0.1155	0.544	1.331	1.482	1.623
	308	0.069	0.14	0.124	0.546	1.337	1.5	1.637
	307.5	0.075	0.149	0.13275	0.549	1.343	1.518	1.651
	307	0.082	0.159	0.1415	0.552	1.35	1.534	1.664
	306.5	0.089	0.168	0.151	0.554	1.358	1.549	1.677
	306	0.097	0.179	0.16075	0.557	1.368	1.564	1.691
	305.5	0.106	0.19	0.17075	0.56	1.378	1.579	1.707
	305	0.116	0.202	0.18125	0.564	1.388	1.597	1.724
	304.5	0.125	0.214	0.1925	0.567	1.397	1.618	1.742
	304	0.136	0.227	0.204	0.57	1.406	1.64	1.758
	303.5	0.146	0.24	0.21575	0.574	1.416	1.661	1.773
	303	0.156	0.252	0.2275	0.577	1.427	1.682	1.789
	302.5	0.167	0.266	0.24075	0.58	1.44	1.7	1.805
	302	0.178	0.28	0.25375	0.583	1.455	1.718	1.823
	301.5	0.189	0.294	0.2665	0.587	1.47	1.735	1.842
	301	0.201	0.308	0.279	0.591	1.486	1.754	1.862
	300.5	0.213	0.321	0.2925	0.595	1.5	1.775	1.881
	300	0.224	0.335	0.3055	0.599	1.513	1.796	1.899
	299.5	0.236	0.348	0.318	0.603	1.526	1.818	1.915
	299	0.247	0.362	0.33025	0.606	1.539	1.837	1.929
	298.5	0.258	0.375	0.34325	0.61	1.553	1.854	1.944
	298	0.27	0.388	0.35525	0.613	1.571	1.868	1.959
	297.5	0.281	0.4	0.36725	0.617	1.588	1.883	1.976
	297	0.293	0.413	0.37875	0.62	1.606	1.899	1.994
	296.5	0.304	0.426	0.39175	0.624	1.623	1.918	2.011
	296	0.316	0.439	0.404	0.628	1.639	1.937	2.027
	295.5	0.328	0.452	0.41625	0.631	1.658	1.957	2.04
	295	0.341	0.465	0.4285	0.635	1.677	1.974	2.055
	294.5	0.355	0.479	0.44225	0.639	1.7	1.99	2.07
	294	0.369	0.494	0.45575	0.643	1.725	2.007	2.086
	293.5	0.383	0.509	0.46975	0.648	1.751	2.024	2.106
	293	0.399	0.524	0.4835	0.653	1.776	2.042	2.127
	292.5	0.414	0.538	0.49825	0.658	1.798	2.064	2.148
	292	0.429	0.553	0.51225	0.663	1.815	2.086	2.167
	291.5	0.444	0.568	0.52575	0.667	1.829	2.108	2.186
	291	0.459	0.583	0.539	0.671	1.842	2.127	2.201
	290.5	0.473	0.598	0.5535	0.675	1.856	2.144	2.216
	290	0.487	0.613	0.56675	0.68	1.875	2.161	2.232
	289.5	0.501	0.627	0.57925	0.685	1.894	2.178	2.251
	289	0.515	0.642	0.592	0.69	1.914	2.195	2.271
	288.5	0.528	0.656	0.60575	0.696	1.934	2.216	2.291
	288	0.541	0.67	0.618	0.7	1.953	2.236	2.308
	287.5	0.555	0.684	0.6305	0.704	1.973	2.255	2.324
	287	0.569	0.699	0.64275	0.708	1.991	2.273	2.338
	286.5	0.583	0.714	0.65625	0.712	2.011	2.29	2.353
	286	0.598	0.729	0.669	0.716	2.032	2.306	2.37
	285.5	0.614	0.745	0.68125	0.721	2.052	2.322	2.39
	285	0.631	0.762	0.69475	0.726	2.071	2.342	2.41
	284.5	0.648	0.78	0.70975	0.731	2.086	2.364	2.43
	284	0.667	0.799	0.72375	0.737	2.098	2.386	2.449
	283.5	0.687	0.818	0.73775	0.742	2.108	2.408	2.468
	283	0.708	0.839	0.753	0.746	2.117	2.428	2.484
	282.5	0.73	0.86	0.76825	0.751	2.128	2.448	2.501
	282	0.753	0.88	0.7815	0.756	2.142	2.467	2.517
	281.5	0.776	0.901	0.7945	0.761	2.154	2.485	2.54
	281	0.801	0.922	0.8055	0.767	2.167	2.505	2.56
	280.5	0.826	0.944	0.81725	0.773	2.181	2.526	2.58
	280	0.85	0.963	0.82575	0.778	2.192	2.546	2.595
	279.5	0.874	0.982	0.83225	0.782	2.201	2.565	2.609
	279	0.898	1.001	0.8385	0.787	2.208	2.581	2.62
	278.5	0.922	1.019	0.845	0.791	2.215	2.596	2.629
	278	0.943	1.034	0.84925	0.795	2.224	2.611	2.64
	277.5	0.964	1.049	0.85625	0.8	2.232	2.624	2.652
	277	0.986	1.064	0.86075	0.806	2.24	2.636	2.665
	276.5	1.007	1.078	0.86075	0.811	2.247	2.65	2.677
	276	1.027	1.09	0.8635	0.816	2.254	2.659	2.688
	275.5	1.049	1.103	0.86775	0.82	2.261	2.669	2.697
	275	1.07	1.114	0.867	0.825	2.269	2.679	2.701
	274.5	1.09	1.125	0.87125	0.83	2.275	2.688	2.705
	274	1.11	1.134	0.875	0.835	2.281	2.698	2.709
	273.5	1.129	1.142	0.87875	0.84	2.287	2.706	2.717
	273	1.146	1.149	0.8815	0.846	2.293	2.713	2.721
	272.5	1.162	1.153	0.8825	0.852	2.297	2.719	2.727
	272	1.176	1.156	0.88125	0.857	2.301	2.721	2.733
	271.5	1.189	1.158	0.87975	0.862	2.306	2.722	2.735
	271	1.198	1.157	0.87525	0.867	2.311	2.724	2.739
	270.5	1.206	1.154	0.87425	0.872	2.317	2.726	2.742
	270	1.211	1.151	0.8755	0.878	2.324	2.727	2.744
	269.5	1.215	1.146	0.87875	0.884	2.33	2.729	2.745
	269	1.217	1.14	0.87875	0.89	2.335	2.729	2.748
	268.5	1.216	1.132	0.88275	0.895	2.339	2.728	2.751
	268	1.214	1.124	0.8805	0.899	2.344	2.724	2.751
	267.5	1.212	1.115	0.8785	0.903	2.347	2.722	2.749
	267	1.207	1.105	0.874	0.907	2.351	2.72	2.75
	266.5	1.201	1.093	0.86975	0.912	2.356	2.715	2.749
	266	1.195	1.081	0.865	0.918	2.362	2.711	2.747
	265.5	1.187	1.068	0.86275	0.923	2.367	2.707	2.745
	265	1.178	1.054	0.85975	0.929	2.372	2.702	2.745
	264.5	1.166	1.038	0.8595	0.934	2.376	2.696	2.741
	264	1.154	1.021	0.857	0.94	2.38	2.69	2.742
	263.5	1.14	1.003	0.8525	0.945	2.385	2.683	2.74
	263	1.124	0.983	0.84575	0.95	2.391	2.675	2.741
	262.5	1.106	0.961	0.84025	0.956	2.398	2.667	2.74
	262	1.088	0.941	0.8265	0.963	2.406	2.658	2.741
	261.5	1.068	0.919	0.817	0.969	2.415	2.647	2.743
	261	1.048	0.896	0.80575	0.976	2.422	2.636	2.744
	260.5	1.026	0.873	0.793	0.983	2.429	2.628	2.743
	260	1.004	0.851	0.778	0.988	2.434	2.62	2.744
	259.5	0.982	0.828	0.766	0.994	2.44	2.614	2.743
	259	0.96	0.806	0.75175	1	2.446	2.609	2.743
	258.5	0.937	0.784	0.73675	1.006	2.453	2.603	2.744
	258	0.916	0.763	0.7195	1.012	2.461	2.594	2.746
	257.5	0.894	0.743	0.70375	1.019	2.469	2.583	2.75
	257	0.872	0.722	0.68675	1.026	2.476	2.574	2.754
	256.5	0.848	0.7	0.66925	1.032	2.484	2.565	2.755
	256	0.826	0.679	0.64925	1.038	2.491	2.556	2.759
	255.5	0.803	0.658	0.63225	1.044	2.5	2.55	2.76
	255	0.779	0.637	0.614	1.05	2.512	2.545	2.763
	254.5	0.754	0.614	0.59475	1.057	2.526	2.54	2.766
	254	0.73	0.593	0.57275	1.065	2.54	2.536	2.77
	253.5	0.704	0.571	0.55325	1.074	2.554	2.53	2.771
	253	0.678	0.548	0.53325	1.083	2.566	2.521	2.773
	252.5	0.652	0.526	0.51275	1.092	2.577	2.515	2.773
	252	0.626	0.504	0.49125	1.1	2.59	2.509	2.774
	251.5	0.601	0.482	0.472	1.108	2.603	2.505	2.776
	251	0.577	0.461	0.45325	1.116	2.618	2.502	2.777
	250.5	0.553	0.441	0.43525	1.124	2.635	2.499	2.782
	250	0.53	0.423	0.417	1.134	2.653	2.497	2.785
	249.5	0.508	0.405	0.401	1.143	2.674	2.495	2.787
	249	0.488	0.388	0.3855	1.153	2.691	2.492	2.791
	248.5	0.468	0.372	0.371	1.162	2.707	2.492	2.794
	248	0.449	0.357	0.35675	1.17	2.725	2.491	2.8
	247.5	0.431	0.343	0.34375	1.177	2.744	2.492	2.807
	247	0.414	0.329	0.33125	1.185	2.764	2.494	2.813
	246.5	0.397	0.316	0.31925	1.194	2.788	2.494	2.82
	246	0.381	0.304	0.3075	1.205	2.817	2.496	2.826
	245.5	0.365	0.291	0.2965	1.215	2.849	2.499	2.831
	245	0.349	0.28	0.28575	1.227	2.88	2.503	2.838
	244.5	0.333	0.268	0.27525	1.237	2.914	2.509	2.848
	244	0.319	0.257	0.26525	1.248	2.949	2.517	2.856
	243.5	0.304	0.246	0.256	1.258	2.986	2.525	2.867
	243	0.29	0.236	0.24725	1.269	3.028	2.533	2.879
	242.5	0.277	0.227	0.2395	1.281	3.079	2.541	2.892
	242	0.265	0.219	0.23275	1.295	3.127	2.552	2.907
	241.5	0.254	0.211	0.22725	1.309	3.185	2.567	2.923
	241	0.244	0.206	0.2225	1.324	3.242	2.583	2.943
	240.5	0.236	0.202	0.21925	1.337	3.3	2.603	2.965
	240	0.229	0.199	0.21775	1.35	3.353	2.627	2.982
	239.5	0.223	0.197	0.21725	1.362	3.4	2.649	3.003
	239	0.219	0.197	0.218	1.375	3.454	2.67	3.026
	238.5	0.217	0.2	0.2205	1.389	3.511	2.692	3.051
	238	0.216	0.204	0.22525	1.404	3.554	2.717	3.082
	237.5	0.216	0.209	0.231	1.42	3.604	2.746	3.12
	237	0.219	0.217	0.2385	1.436	3.64	2.781	3.157
	236.5	0.224	0.228	0.24825	1.451	3.675	2.82	3.191
	236	0.23	0.241	0.261	1.465	3.709	2.865	3.229
	235.5	0.238	0.257	0.27625	1.48	3.725	2.909	3.265
	235	0.25	0.278	0.29525	1.495	3.748	2.955	3.307
	234.5	0.267	0.305	0.31825	1.513	3.77	3.002	3.354
	234	0.288	0.336	0.346	1.535	3.79	3.051	3.415
	233.5	0.313	0.375	0.379	1.559	3.801	3.107	3.491
	233	0.346	0.422	0.41975	1.583	3.8	3.175	3.566
	232.5	0.385	0.476	0.46625	1.607	3.802	3.241	3.637
	232	0.431	0.539	0.518	1.631	3.801	3.302	3.702
	231.5	0.487	0.614	0.5755	1.656	3.795	3.359	3.759
	231	0.552	0.698	0.65575	1.682	3.796	3.402	3.822
	230.5	0.624	0.789	0.73275	1.71	3.816	3.434	3.885
	230	0.704	0.888	0.7845	1.742	3.826	3.46	3.954
	229.5	0.795	0.999	0.81075	1.775	3.83	3.47	3.993
	229	0.889	1.11	0.8815	1.805	3.815	3.479	4.005
	228.5	0.984	1.217	0.88925	1.832	3.806	3.494	4.011
	228	1.081	1.324	0.8845	1.859	3.806	3.502	4.012
	227.5	1.19	1.448	0.884	1.887	3.798	3.505	4.013
	227	1.295	1.56	0.90125	1.918	3.81	3.506	4.016
	226.5	1.402	1.671	0.90025	1.957	3.821	3.51	4.042
	226	1.529	1.808	0.89575	1.998	3.831	3.506	4.086
	225.5	1.647	1.926	0.89425	2.042	3.828	3.499	4.112
	225	1.765	2.04	0.8935	2.085	3.826	3.502	4.117
	224.5	1.883	2.15	0.892	2.127	3.809	3.499	4.131
	224	2.031	2.293	0.8915	2.172	3.795	3.501	4.118
	223.5	2.159	2.407	0.89125	2.22	3.797	3.506	4.126
	223	2.272	2.503	0.89225	2.276	3.811	3.508	4.136
	222.5	2.376	2.588	0.89	2.347	3.843	3.508	4.187
	222	2.505	2.694	0.888	2.422	3.831	3.502	4.16
	221.5	2.6	2.766	0.88525	2.503	3.821	3.497	4.156
	221	2.676	2.822	0.8865	2.584	3.824	3.488	4.134
	220.5	2.736	2.864	0.88425	2.662	3.814	3.49	4.101
	220	2.808	2.914	0.88425	2.735	3.818	3.499	4.074
	219.5	2.856	2.941	0.883	2.806	3.81	3.504	4.059
	219	2.888	2.962	0.88525	2.879	3.818	3.504	4.053
	218.5	2.913	2.972	0.889	2.976	3.813	3.496	4.055
	218	2.942	2.984	0.8925	3.069	3.807	3.492	4.055
	217.5	2.96	2.986	0.895	3.162	3.822	3.487	4.054
	217	2.969	2.985	0.895	3.252	3.832	3.496	4.059
	216.5	2.975	2.983	0.894	3.332	3.832	3.504	4.088
	216	2.98	2.977	0.89225	3.399	3.823	3.499	4.107
	215.5	2.98	2.966	0.889	3.449	3.829	3.497	4.145
	215	2.973	2.943	0.882	3.488	3.804	3.501	4.109
	214.5	2.963	2.923	0.87575	3.539	3.782	3.487	4.099
	214	2.952	2.902	0.87625	3.562	3.767	3.482	4.069
	213.5	2.932	2.873	0.876	3.571	3.775	3.482	4.022
	213	2.903	2.839	0.8785	3.561	3.8	3.489	4.036
	212.5	2.877	2.801	0.878	3.567	3.82	3.491	4.067
	212	2.848	2.764	0.877	3.598	3.845	3.487	4.106
	211.5	2.815	2.723	0.8765	3.621	3.844	3.481	4.155
	211	2.776	2.676	0.87725	3.636	3.814	3.469	4.184
	210.5	2.741	2.634	0.87625	3.635	3.781	3.459	4.153
	210	2.701	2.595	0.87375	3.63	3.751	3.466	4.086
	209.5	2.66	2.555	0.8735	3.607	3.76	3.484	4.058
	209	2.618	2.517	0.87075	3.594	3.789	3.505	4.065
	208.5	2.576	2.48	0.86725	3.597	3.826	3.514	4.081
	208	2.535	2.443	0.86475	3.598	3.85	3.51	4.115
	207.5	2.495	2.408	0.863	3.61	3.842	3.476	4.176
	207	2.453	2.375	0.8605	3.627	3.796	3.452	4.141
	206.5	2.415	2.345	0.86	3.626	3.751	3.45	4.026
	206	2.376	2.316	0.86175	3.593	3.743	3.46	4.002
	205.5	2.339	2.288	0.86225	3.581	3.75	3.468	4.02
	205	2.3	2.263	0.8565	3.583	3.775	3.476	4.053
	204.5	2.265	2.242	0.849	3.588	3.819	3.486	4.115
	204	2.23	2.221	0.84625	3.589	3.845	3.48	4.122
	203.5	2.196	2.205	0.84175	3.572	3.808	3.438	4.124
	203	2.167	2.193	0.83825	3.566	3.74	3.414	4.017
	202.5	2.141	2.185	0.839	3.553	3.697	3.408	3.942
	202	2.118	2.181	0.83825	3.537	3.684	3.415	3.906
	201.5	2.098	2.181	0.83525	3.525	3.701	3.426	3.902
	201	2.084	2.183	0.832	3.515	3.755	3.437	3.981
	200.5	2.073	2.185	0.82875	3.517	3.83	3.429	4.162
	200	2.064	2.186	0.8235	3.521		3.403	4.458

## Sheet: Supplementary Fig.19
	Fig.S19	a, Trf Trp quenching after adsorption to GA-lipo.							Fig.S19	b, FT-IR spectra					Fig.S19	c, CD spectra of Trf and Trf@GA-lipo.
		Trf	Trf/lipo	Trf@G-lipo (P0)	Trf@G-lipo (P1)	Trf@G-lipo (P3)			Wavelength (cm-1)	Trf	Trf@GA-P0-lipo	Trf@GA-P1-lipo			Wavelength (cm-1)	Trf	Trf@GA-P0-lipo	Trf@GA-P1-lipo
	300	15670	15146	10548	9552	8006			399.675	0	0	0			260	-0.052	-0.049	-0.048
	310	17318	16920	12622	11042	9998			400.157	96.2282	91.2249	93.4602			259	-0.021	-0.02	-0.018
	320	16170	16026	14133	11397	11739			400.639	96.0023	91.3068	93.814			258	0.008	0.008	0.01
	330	12866	12960	14098	10408	12044			401.121	95.8121	91.3464	94.1255			257	0.018	0.017	0.02
	340	8458	8860	11845	7869	10296			401.603	95.7508	91.2415	94.251			256	-0.002	-0.002	0
	350	5870	6242	9709	6056	8733			402.085	95.7598	91.0693	94.2583			255	-0.012	-0.011	-0.01
	360	3658	4074	7421	4330	6746			402.567	95.8054	90.876	94.2089			254	-0.027	-0.026	-0.024
	370	2304	3090	5572	3151	5162			403.05	95.854	90.709	94.1502			253	-0.037	-0.035	-0.033
	380	1454	2684	4170	2476	4028			403.532	95.8925	90.6038	94.0803			252	-0.072	-0.068	-0.067
	390	1012	2458	3063	1949	3097			404.014	95.9375	90.5808	93.9678			251	-0.132	-0.125	-0.125
	400	752	2298	2448	1596	2627			404.496	96.0169	90.6381	93.7975			250	-0.245	-0.233	-0.235
	410	636	1938	1808	1271	1998			404.978	96.1389	90.7354	93.5854			249	-0.39	-0.371	-0.375
	420	530	1614	1429	1086	1658			405.46	96.286	90.8116	93.364			248	-0.591	-0.561	-0.57
	430	464	1372	1148	911	1417			405.942	96.4284	90.8381	93.1841			247	-0.812	-0.771	-0.785
	440	456	1104	934	737	1121			406.424	96.545	90.8572	93.0556			246	-1.092	-1.037	-1.055
	450	402	878	712	617	873			406.906	96.6316	90.9046	92.9985			245	-1.445	-1.373	-1.395
	460	348	626	549	470	661			407.389	96.6791	90.9864	93.0286			244	-1.875	-1.781	-1.815
	470	340	568	485	416	573			407.871	96.6806	91.1039	93.1496			243	-2.415	-2.294	-2.34
	480	280	506	416	355	489			408.353	96.632	91.2524	93.3515			242	-3.035	-2.883	-2.945
	490	284	454	341	305	411			408.835	96.5326	91.4214	93.6137			241	-3.645	-3.463	-3.54
									409.317	96.3858	91.5971	93.9081			240	-4.295	-4.08	-4.175
									409.799	96.1988	91.7646	94.2051			239	-4.995	-4.745	-4.855
									410.281	95.9819	91.9111	94.4778			238	-5.735	-5.448	-5.575
									410.763	95.7469	92.0272	94.7051			237	-6.535	-6.208	-6.355
									411.245	95.5066	92.1065	94.8727			236	-7.395	-7.025	-7.195
									411.728	95.2734	92.1446	94.9734			235	-8.225	-7.814	-8.005
									412.21	95.0584	92.1377	95.0067			234	-9.025	-8.574	-8.785
									412.692	94.8713	92.082	94.9771			233	-9.805	-9.315	-9.545
									413.174	94.7198	91.9754	94.8918			232	-10.545	-10.018	-10.265
									413.656	94.6104	91.8203	94.7568			231	-11.285	-10.721	-10.985
									414.138	94.5485	91.6241	94.5762			230	-12.085	-11.481	-11.765
									414.62	94.5376	91.3975	94.3537			229	-13.035	-12.383	-12.685
									415.103	94.5779	91.1513	94.095			228	-13.975	-13.276	-13.595
									415.585	94.6663	90.895	93.8102			227	-15.185	-14.426	-14.775
									416.067	94.7957	90.6381	93.5138			226	-16.495	-15.67	-16.055
									416.549	94.9564	90.3912	93.2245			225	-17.855	-16.962	-17.385
									417.031	95.1366	90.1678	92.9631			224	-19.275	-18.311	-18.775
									417.513	95.3241	89.9829	92.749			223	-20.605	-19.575	-20.075
									417.995	95.5073	89.8516	92.5968			222	-21.935	-20.838	-21.375
									418.477	95.6766	89.785	92.5122			221	-23.075	-21.921	-22.485
									418.959	95.825	89.788	92.4907			220	-24.085	-22.881	-23.465
									419.442	95.9482	89.8571	92.5174			219	-25.135	-23.878	-24.485
									419.924	96.0444	89.9817	92.5706			218	-26.145	-24.838	-25.465
									420.406	96.1139	90.1463	92.6267			217	-27.075	-25.721	-26.365
									420.888	96.1581	90.3333	92.6654			216	-27.885	-26.491	-27.145
									421.37	96.1788	90.526	92.6737			215	-28.565	-27.137	-27.805
									421.852	96.1778	90.7097	92.6481			214	-29.075	-27.621	-28.295
									422.334	96.1566	90.8722	92.5936			213	-29.885	-28.391	-29.085
									422.816	96.117	91.0026	92.5217			212	-30.465	-28.942	-29.645
									423.298	96.0609	91.0913	92.4469			211	-30.835	-29.293	-29.995
									423.781	95.9917	91.1307	92.382			210	-30.915	-29.369	-30.055
									424.263	95.914	91.1175	92.335			209	-30.545	-29.018	-29.685
									424.745	95.834	91.0554	92.3067			208	-29.285	-27.821	-28.425
									425.227	95.7588	90.955	92.2917			207	-27.115	-25.759	-26.255
									425.709	95.6935	90.8307	92.2825			206	-24.155	-22.947	-23.305
									426.191	95.6395	90.6955	92.2738			205	-20.495	-19.47	-19.655
									426.673	95.5928	90.558	92.264			204	-16.085	-15.281	-15.255
									427.155	95.5462	90.422	92.2547			203	-11.925	-11.329	-11.105
									427.637	95.491	90.2879	92.249			202	-7.705	-7.32	-6.895
									428.12	95.4203	90.1544	92.2506			201	-4.625	-3.894	-4.135
									428.602	95.3308	90.0204	92.2629			200	-2.425	-1.804	-2.165
									429.084	95.2242	89.8861	92.2889
									429.566	95.1064	89.7543	92.3309
									430.048	94.9862	89.6298	92.3897
									430.53	94.8722	89.5183	92.4636
									431.012	94.7709	89.4254	92.5482
									431.494	94.6852	89.3555	92.6361
									431.977	94.6149	89.3112	92.7179
									432.459	94.5574	89.294	92.7845
									432.941	94.5096	89.3042	92.8285
									433.423	94.4693	89.3415	92.8454
									433.905	94.4355	89.4042	92.834
									434.387	94.4085	89.4891	92.7951
									434.869	94.3892	89.5911	92.7306
									435.351	94.3786	89.7038	92.6416
									435.834	94.377	89.8212	92.5286
									436.316	94.3848	89.9385	92.3912
									436.798	94.4026	90.0541	92.23
									437.28	94.4311	90.1683	92.0477
									437.762	94.4714	90.2825	91.8503
									438.244	94.5238	90.3964	91.647
									438.726	94.5873	90.5072	91.4486
									439.208	94.6595	90.6088	91.2659
									439.69	94.736	90.694	91.108
									440.173	94.8113	90.7568	90.9818
									440.655	94.8798	90.7951	90.8915
									441.137	94.9364	90.8106	90.8388
									441.619	94.9769	90.8084	90.8233
									442.101	94.9986	90.7931	90.8429
									442.583	94.9998	90.7659	90.8938
									443.065	94.9804	90.7229	90.9698
									443.547	94.9409	90.6557	91.0631
									444.029	94.8829	90.5549	91.1643
									444.512	94.8081	90.4135	91.2637
									444.994	94.7186	90.2312	91.3521
									445.476	94.6169	90.0166	91.4229
									445.958	94.5066	89.7871	91.4723
									446.44	94.394	89.5659	91.5007
									446.922	94.2888	89.3778	91.5116
									447.404	94.2047	89.2444	91.5105
									447.886	94.1585	89.1796	91.504
									448.368	94.1668	89.1894	91.4975
									448.851	94.2427	89.2715	91.4949
									449.333	94.3919	89.418	91.498
									449.815	94.61	89.617	91.5066
									450.297	94.8831	89.8556	91.5203
									450.779	95.1898	90.1221	91.5392
									451.261	95.506	90.4067	91.566
									451.743	95.8106	90.7019	91.6065
									452.226	96.0901	91.0008	91.6685
									452.708	96.3408	91.2949	91.759
									453.19	96.5664	91.5724	91.881
									453.672	96.773	91.8167	92.0305
									454.154	96.9651	92.008	92.1961
									454.636	97.1422	92.1256	92.3601
									455.118	97.2989	92.1517	92.5009
									455.6	97.4267	92.0753	92.5968
									456.082	97.5166	91.8955	92.6304
									456.565	97.5627	91.6226	92.5918
									457.047	97.5643	91.2776	92.48
									457.529	97.5267	90.8885	92.303
									458.011	97.4601	90.4846	92.0745
									458.493	97.3761	90.0916	91.8107
									458.975	97.2851	89.7276	91.5263
									459.457	97.1933	89.4026	91.2326
									459.939	97.102	89.1201	90.9376
									460.421	97.0079	88.8802	90.6475
									460.904	96.9054	88.6815	90.3687
									461.386	96.7885	88.523	90.1101
									461.868	96.6529	88.4048	89.8827
									462.35	96.4976	88.3282	89.6991
									462.832	96.3259	88.2947	89.5708
									463.314	96.1452	88.3047	89.5055
									463.796	95.9644	88.3562	89.5049
									464.278	95.7913	88.4442	89.5638
									464.76	95.6287	88.5603	89.6715
									465.243	95.4746	88.6931	89.8142
									465.725	95.3224	88.8286	89.9774
									466.207	95.1643	88.9516	90.1476
									466.689	94.9937	89.0479	90.313
									467.171	94.8069	89.1064	90.4635
									467.653	94.6043	89.122	90.5909
									468.135	94.3906	89.0973	90.6886
									468.617	94.1739	89.0421	90.7526
									469.099	93.9638	88.9714	90.7808
									469.582	93.7693	88.9017	90.7735
									470.064	93.597	88.8475	90.7331
									470.546	93.4507	88.8184	90.6643
									471.028	93.3316	88.8184	90.5739
									471.51	93.2393	88.8458	90.471
									471.992	93.1723	88.8957	90.3656
									472.474	93.129	88.9612	90.2681
									472.957	93.1076	89.0362	90.1876
									473.439	93.1056	89.1158	90.1302
									473.921	93.1195	89.1967	90.0989
									474.403	93.1452	89.2765	90.0932
									474.885	93.1782	89.3527	90.1099
									475.367	93.2151	89.4223	90.1445
									475.849	93.2537	89.4818	90.1924
									476.331	93.293	89.5278	90.2494
									476.813	93.333	89.5576	90.3123
									477.296	93.3734	89.5707	90.3787
									477.778	93.4127	89.5688	90.446
									478.26	93.447	89.5558	90.5112
									478.742	93.4706	89.5376	90.5704
									479.224	93.4771	89.5203	90.6193
									479.706	93.4603	89.5092	90.6534
									480.188	93.4164	89.5073	90.6692
									480.67	93.344	89.5153	90.6642
									481.152	93.2445	89.5315	90.6374
									481.635	93.1215	89.5526	90.5899
									482.117	92.9796	89.575	90.5246
									482.599	92.8245	89.5956	90.4465
									483.081	92.6624	89.613	90.3628
									483.563	92.5006	89.6277	90.2816
									484.045	92.347	89.6423	90.2117
									484.527	92.2102	89.661	90.1609
									485.009	92.0986	89.6885	90.1343
									485.491	92.0195	89.7284	90.134
									485.974	91.9778	89.7826	90.1581
									486.456	91.9755	89.8501	90.2012
									486.938	92.011	89.927	90.2559
									487.42	92.0799	90.0065	90.3141
									487.902	92.1749	90.0804	90.3689
									488.384	92.2871	90.14	90.4165
									488.866	92.4065	90.1777	90.4558
									489.348	92.5229	90.1876	90.4886
									489.831	92.6271	90.1662	90.5178
									490.313	92.7113	90.1123	90.5466
									490.795	92.7702	90.0268	90.5766
									491.277	92.8018	89.9124	90.6074
									491.759	92.8078	89.7726	90.6364
									492.241	92.7924	89.6118	90.6597
									492.723	92.7614	89.4346	90.6728
									493.205	92.7212	89.2462	90.672
									493.688	92.6771	89.0524	90.6554
									494.17	92.6333	88.8601	90.6235
									494.652	92.5923	88.6774	90.5792
									495.134	92.5553	88.5131	90.5271
									495.616	92.5229	88.3761	90.4722
									496.098	92.4954	88.2748	90.419
									496.58	92.473	88.2148	90.3699
									497.062	92.4555	88.199	90.3247
									497.544	92.4421	88.2259	90.2809
									498.027	92.4314	88.2904	90.2342
									498.509	92.4214	88.3842	90.1808
									498.991	92.4107	88.4973	90.1186
									499.473	92.3988	88.6191	90.0486
									499.955	92.3868	88.7396	89.975
									500.437	92.3774	88.8507	89.9043
									500.919	92.3733	88.9458	89.8431
									501.401	92.3764	89.0206	89.7962
									501.884	92.3858	89.0729	89.7647
									502.366	92.3974	89.1029	89.7445
									502.848	92.4038	89.1126	89.7272
									503.33	92.3963	89.1053	89.7012
									503.812	92.3661	89.085	89.6548
									504.294	92.3069	89.0554	89.5785
									504.776	92.216	89.02	89.4673
									505.258	92.0954	88.981	89.3219
									505.74	91.9514	88.9402	89.1488
									506.223	91.7935	88.8986	88.9586
									506.705	91.6327	88.8571	88.764
									507.187	91.4798	88.8162	88.5779
									507.669	91.3438	88.7767	88.411
									508.151	91.2313	88.739	88.2705
									508.633	91.1462	88.7032	88.1598
									509.115	91.0906	88.6693	88.0795
									509.597	91.0653	88.6367	88.0283
									510.079	91.071	88.6041	88.0045
									510.562	91.1087	88.57	88.0073
									511.044	91.1795	88.5325	88.037
									511.526	91.2836	88.4889	88.0943
									512.008	91.4189	88.4368	88.1792
									512.49	91.5796	88.374	88.2896
									512.972	91.7557	88.2996	88.4198
									513.454	91.9332	88.2146	88.5607
									513.936	92.0963	88.1219	88.7005
									514.418	92.2298	88.0264	88.8264
									514.901	92.3225	87.9337	88.927
									515.383	92.3687	87.8496	88.9945
									515.865	92.3697	87.7785	89.026
									516.347	92.3327	87.7234	89.0236
									516.829	92.2692	87.685	88.9937
									517.311	92.1926	87.6628	88.9455
									517.793	92.1153	87.6549	88.8889
									518.275	92.0467	87.6597	88.8324
									518.758	91.9925	87.6751	88.7821
									519.24	91.9549	87.6996	88.7413
									519.722	91.9333	87.7313	88.7104
									520.204	91.9258	87.7683	88.688
									520.686	91.9303	87.8082	88.6719
									521.168	91.9446	87.8482	88.6603
									521.65	91.967	87.8861	88.6523
									522.132	91.9959	87.9202	88.6485
									522.615	92.0291	87.9496	88.6505
									523.097	92.0643	87.9744	88.6603
									523.579	92.0982	87.995	88.6793
									524.061	92.1271	88.0117	88.708
									524.543	92.147	88.0242	88.7452
									525.025	92.1545	88.0315	88.7883
									525.507	92.1469	88.0324	88.8335
									525.989	92.1226	88.0252	88.8765
									526.471	92.0819	88.0088	88.9131
									526.954	92.0263	87.983	88.9396
									527.436	91.9595	87.9487	88.9541
									527.918	91.8864	87.908	88.9558
									528.4	91.8131	87.864	88.946
									528.882	91.746	87.8202	88.9276
									529.364	91.691	87.7805	88.9044
									529.846	91.653	87.7479	88.8812
									530.328	91.6344	87.725	88.8621
									530.811	91.6357	87.7128	88.8506
									531.293	91.6549	87.7113	88.8487
									531.775	91.6883	87.72	88.8567
									532.257	91.7313	87.7374	88.8742
									532.739	91.7792	87.7624	88.8996
									533.221	91.828	87.7939	88.9317
									533.703	91.8745	87.8311	88.969
									534.185	91.9171	87.8726	89.0098
									534.668	91.9547	87.9167	89.0527
									535.149	91.9869	87.9609	89.0957
									535.632	92.0134	88.002	89.1364
									536.114	92.0337	88.0366	89.1725
									536.596	92.0467	88.0615	89.202
									537.078	92.051	88.0743	89.2234
									537.56	92.0452	88.0739	89.2358
									538.042	92.0285	88.0603	89.239
									538.524	92.0008	88.0345	89.2332
									539.006	91.964	87.9981	89.2182
									539.489	91.9208	87.9527	89.1941
									539.971	91.8751	87.9001	89.1605
									540.453	91.8311	87.8421	89.1177
									540.935	91.7917	87.7804	89.0672
									541.417	91.7586	87.717	89.0115
									541.899	91.7312	87.6538	88.9547
									542.381	91.7078	87.5925	88.9013
									542.863	91.6856	87.5341	88.8551
									543.346	91.663	87.479	88.8184
									543.828	91.6392	87.4267	88.7902
									544.31	91.6158	87.3758	88.7669
									544.792	91.5958	87.3248	88.7424
									545.274	91.5828	87.2724	88.7099
									545.756	91.5804	87.2181	88.6633
									546.238	91.5903	87.162	88.5993
									546.72	91.6124	87.1055	88.5181
									547.202	91.6445	87.0508	88.4236
									547.685	91.683	87.0009	88.323
									548.167	91.724	86.9587	88.2248
									548.649	91.7638	86.9274	88.1378
									549.131	91.8003	86.9095	88.0691
									549.613	91.8323	86.9071	88.0235
									550.095	91.8602	86.9215	88.0027
									550.577	91.8848	86.9537	88.0062
									551.059	91.9068	87.0038	88.032
									551.542	91.9262	87.0718	88.0779
									552.024	91.9423	87.1571	88.1419
									552.506	91.9531	87.2585	88.2229
									552.988	91.9562	87.3739	88.3204
									553.47	91.9489	87.5001	88.4336
									553.952	91.9296	87.633	88.5606
									554.434	91.8974	87.7679	88.6977
									554.916	91.8531	87.9001	88.8392
									555.398	91.799	88.0252	88.9779
									555.881	91.7382	88.1405	89.1063
									556.363	91.6743	88.2444	89.2183
									556.845	91.6107	88.3371	89.31
									557.327	91.5501	88.4196	89.3811
									557.809	91.4939	88.4935	89.434
									558.291	91.4427	88.5604	89.4734
									558.773	91.3964	88.6214	89.5048
									559.255	91.3547	88.6773	89.5332
									559.737	91.3175	88.7283	89.562
									560.22	91.2849	88.775	89.5923
									560.702	91.2576	88.8178	89.6238
									561.184	91.2363	88.8576	89.6547
									561.666	91.222	88.8951	89.683
									562.148	91.2155	88.9306	89.7069
									562.63	91.2172	88.9641	89.7254
									563.112	91.2268	88.9948	89.7379
									563.595	91.2438	89.0213	89.7441
									564.077	91.2668	89.0425	89.7439
									564.559	91.2939	89.0573	89.7371
									565.041	91.3229	89.0654	89.7241
									565.523	91.3517	89.0676	89.7055
									566.005	91.3781	89.0656	89.6828
									566.487	91.401	89.0615	89.6581
									566.969	91.4196	89.058	89.634
									567.451	91.4343	89.0573	89.6126
									567.933	91.446	89.0611	89.5959
									568.416	91.4557	89.0701	89.5846
									568.898	91.4643	89.0843	89.5789
									569.38	91.4723	89.1025	89.5781
									569.862	91.479	89.1233	89.5818
									570.344	91.4833	89.1448	89.5894
									570.826	91.4836	89.1657	89.6008
									571.308	91.4784	89.1855	89.6162
									571.79	91.4667	89.204	89.636
									572.273	91.4486	89.2219	89.6604
									572.755	91.425	89.24	89.6894
									573.237	91.3979	89.2588	89.7229
									573.719	91.3695	89.2782	89.7605
									574.201	91.3422	89.2975	89.8015
									574.683	91.3181	89.3152	89.8454
									575.165	91.2986	89.3299	89.8914
									575.647	91.2842	89.3402	89.9381
									576.13	91.2749	89.3454	89.9843
									576.612	91.2701	89.3455	90.0284
									577.094	91.2693	89.3409	90.0687
									577.576	91.2721	89.3326	90.1043
									578.058	91.2786	89.3216	90.1347
									578.54	91.2894	89.3087	90.1598
									579.022	91.305	89.2946	90.1805
									579.504	91.3259	89.2801	90.1976
									579.986	91.3518	89.2662	90.2117
									580.468	91.3816	89.2539	90.2234
									580.951	91.4135	89.2449	90.2326
									581.433	91.4449	89.2407	90.2387
									581.915	91.4735	89.243	90.241
									582.397	91.4972	89.2531	90.239
									582.879	91.515	89.2718	90.2323
									583.361	91.5269	89.2991	90.221
									583.843	91.5341	89.3344	90.206
									584.325	91.538	89.376	90.1886
									584.808	91.5405	89.4217	90.1709
									585.29	91.543	89.4687	90.155
									585.772	91.5463	89.5142	90.1434
									586.254	91.5506	89.5555	90.1382
									586.736	91.5551	89.5908	90.1406
									587.218	91.5587	89.6191	90.1508
									587.7	91.5599	89.6406	90.168
									588.182	91.5574	89.6566	90.1909
									588.665	91.5503	89.6691	90.2176
									589.147	91.5381	89.6803	90.2465
									589.629	91.5212	89.6926	90.2769
									590.111	91.5004	89.708	90.3086
									590.593	91.4769	89.7282	90.3422
									591.075	91.452	89.754	90.3783
									591.557	91.4266	89.7858	90.4176
									592.039	91.4018	89.8235	90.4599
									592.521	91.3779	89.8663	90.5048
									593.004	91.3558	89.913	90.5511
									593.486	91.336	89.9619	90.5974
									593.968	91.3197	90.0112	90.6426
									594.45	91.3081	90.0592	90.6858
									594.932	91.3024	90.1044	90.7267
									595.414	91.3033	90.1456	90.7651
									595.896	91.3109	90.1824	90.8013
									596.378	91.3245	90.2145	90.8353
									596.861	91.3425	90.2426	90.8673
									597.343	91.3628	90.2674	90.8975
									597.825	91.3834	90.2901	90.9261
									598.307	91.4024	90.312	90.9532
									598.789	91.4186	90.3344	90.979
									599.271	91.4315	90.3582	91.004
									599.753	91.4412	90.384	91.0284
									600.235	91.4481	90.4119	91.0525
									600.717	91.453	90.4414	91.0765
									601.2	91.4566	90.4716	91.1004
									601.682	91.4595	90.5016	91.1241
									602.164	91.4621	90.5303	91.1476
									602.646	91.4647	90.5574	91.1707
									603.128	91.4673	90.5829	91.1936
									603.61	91.4697	90.6076	91.2163
									604.092	91.4715	90.6323	91.2389
									604.574	91.4728	90.658	91.2618
									605.057	91.4735	90.6855	91.2853
									605.539	91.4741	90.7149	91.3095
									606.021	91.4752	90.7459	91.3344
									606.503	91.4776	90.7781	91.3599
									606.985	91.4816	90.8106	91.3855
									607.467	91.4875	90.8428	91.4107
									607.949	91.4949	90.8745	91.4352
									608.431	91.5033	90.9054	91.4587
									608.913	91.5119	90.9359	91.4817
									609.396	91.5202	90.9659	91.5047
									609.878	91.5281	90.9956	91.5288
									610.36	91.5357	91.0248	91.555
									610.842	91.5433	91.0535	91.5844
									611.324	91.5513	91.0813	91.6172
									611.806	91.5598	91.1083	91.6537
									612.288	91.5685	91.1347	91.6932
									612.77	91.5768	91.1607	91.735
									613.253	91.5837	91.1871	91.778
									613.735	91.5885	91.2145	91.8212
									614.217	91.5907	91.2433	91.8637
									614.699	91.5901	91.2737	91.9048
									615.181	91.5869	91.3056	91.9444
									615.663	91.5816	91.3383	91.9824
									616.145	91.575	91.3707	92.0189
									616.627	91.5678	91.4017	92.0542
									617.109	91.5612	91.4303	92.0888
									617.592	91.5558	91.4557	92.1226
									618.074	91.5524	91.4779	92.1559
									618.556	91.5513	91.4975	92.1886
									619.038	91.5529	91.5154	92.2205
									619.52	91.557	91.5333	92.2514
									620.002	91.5635	91.5526	92.2813
									620.484	91.5723	91.5747	92.3101
									620.966	91.5834	91.6003	92.3381
									621.448	91.5968	91.6299	92.3654
									621.931	91.6129	91.6631	92.3923
									622.413	91.6315	91.699	92.4189
									622.895	91.6526	91.7365	92.4451
									623.377	91.6756	91.7741	92.471
									623.859	91.6994	91.8106	92.4965
									624.341	91.723	91.8451	92.5216
									624.823	91.7452	91.877	92.5469
									625.305	91.7651	91.9063	92.5729
									625.788	91.7824	91.9337	92.6007
									626.27	91.797	91.9603	92.6312
									626.752	91.8091	91.9873	92.665
									627.234	91.8191	92.0162	92.7027
									627.716	91.8275	92.048	92.7439
									628.198	91.8345	92.0837	92.7882
									628.68	91.8405	92.1234	92.8345
									629.162	91.8455	92.167	92.8813
									629.644	91.8496	92.2135	92.9274
									630.127	91.853	92.2619	92.9716
									630.609	91.8559	92.3108	93.0131
									631.091	91.8584	92.3589	93.0516
									631.573	91.8609	92.4051	93.0871
									632.055	91.864	92.4485	93.1203
									632.537	91.8683	92.4888	93.1517
									633.019	91.8746	92.5259	93.1822
									633.501	91.8834	92.5601	93.2124
									633.984	91.895	92.5923	93.2427
									634.466	91.9096	92.6233	93.2732
									634.948	91.9267	92.6541	93.3039
									635.43	91.9458	92.6853	93.3347
									635.912	91.9659	92.7173	93.3657
									636.394	91.9864	92.7499	93.3968
									636.876	92.0067	92.7828	93.4283
									637.358	92.0265	92.8153	93.4602
									637.841	92.0456	92.8467	93.4927
									638.323	92.0639	92.8761	93.5257
									638.805	92.081	92.9034	93.5589
									639.287	92.0965	92.9284	93.592
									639.769	92.1099	92.9514	93.6245
									640.251	92.1207	92.9726	93.6562
									640.733	92.1286	92.9925	93.6868
									641.215	92.1337	93.0116	93.716
									641.697	92.1368	93.0303	93.7437
									642.179	92.1386	93.0492	93.7701
									642.662	92.1403	93.069	93.7949
									643.144	92.143	93.0904	93.8185
									643.626	92.1472	93.1144	93.8409
									644.108	92.1535	93.1416	93.8625
									644.59	92.1617	93.1725	93.8838
									645.072	92.1716	93.207	93.9051
									645.554	92.1827	93.2443	93.9268
									646.036	92.1943	93.2831	93.9491
									646.519	92.206	93.3218	93.972
									647.001	92.2173	93.3586	93.9954
									647.483	92.2277	93.3921	94.0194
									647.965	92.237	93.4215	94.0438
									648.447	92.2449	93.4471	94.0688
									648.929	92.2512	93.4694	94.0944
									649.411	92.2557	93.4902	94.1206
									649.893	92.258	93.511	94.1476
									650.375	92.2578	93.5333	94.1752
									650.858	92.255	93.5581	94.2033
									651.34	92.2495	93.5857	94.232
									651.822	92.2417	93.6154	94.2613
									652.304	92.2323	93.6462	94.2913
									652.786	92.2223	93.6768	94.3223
									653.268	92.2129	93.7059	94.3543
									653.75	92.2053	93.7325	94.3874
									654.232	92.2004	93.7562	94.4215
									654.715	92.1987	93.7772	94.4561
									655.197	92.2002	93.7958	94.4907
									655.679	92.2047	93.8129	94.5247
									656.161	92.2114	93.8293	94.5576
									656.643	92.2196	93.8458	94.5888
									657.125	92.2286	93.8632	94.6179
									657.607	92.2377	93.8819	94.645
									658.089	92.2464	93.9024	94.6703
									658.572	92.2543	93.9253	94.6942
									659.054	92.2614	93.951	94.7173
									659.536	92.2675	93.9794	94.7402
									660.018	92.2726	94.0106	94.7633
									660.5	92.2769	94.0437	94.7866
									660.982	92.2804	94.077	94.8102
									661.464	92.2833	94.1082	94.8341
									661.946	92.2865	94.1345	94.8578
									662.428	92.2913	94.1536	94.8806
									662.91	92.2994	94.1651	94.901
									663.393	92.312	94.1706	94.9178
									663.875	92.3294	94.1727	94.9306
									664.357	92.3514	94.1739	94.9404
									664.839	92.377	94.1761	94.9487
									665.321	92.4056	94.1809	94.957
									665.803	92.4362	94.1897	94.9663
									666.285	92.4681	94.2034	94.9772
									666.768	92.5005	94.2224	94.9898
									667.25	92.5323	94.2466	95.004
									667.732	92.5627	94.2754	95.0196
									668.214	92.5911	94.3076	95.0367
									668.696	92.6168	94.3421	95.0554
									669.178	92.6392	94.3777	95.0759
									669.66	92.658	94.4132	95.0985
									670.142	92.6728	94.4481	95.1231
									670.624	92.6836	94.4822	95.1498
									671.106	92.6903	94.5157	95.1784
									671.589	92.6934	94.5487	95.2086
									672.071	92.6934	94.5813	95.2405
									672.553	92.6915	94.6133	95.2738
									673.035	92.6892	94.6447	95.3083
									673.517	92.6883	94.6755	95.343
									673.999	92.6905	94.7067	95.3763
									674.481	92.6965	94.7396	95.4073
									674.963	92.706	94.775	95.4355
									675.446	92.7179	94.8119	95.4617
									675.928	92.7316	94.8484	95.487
									676.41	92.7464	94.8829	95.5121
									676.892	92.7624	94.9138	95.5372
									677.374	92.7796	94.9409	95.5622
									677.856	92.7981	94.964	95.5872
									678.338	92.8177	94.984	95.6121
									678.82	92.8385	95.0016	95.6371
									679.303	92.8599	95.0179	95.6626
									679.785	92.8814	95.0336	95.6889
									680.267	92.9023	95.0495	95.716
									680.749	92.9219	95.0661	95.7436
									681.231	92.9396	95.0837	95.7711
									681.713	92.9553	95.1025	95.7977
									682.195	92.9688	95.1226	95.8225
									682.677	92.9807	95.1443	95.8446
									683.159	92.9916	95.1675	95.8633
									683.641	93.002	95.1924	95.8787
									684.124	93.0126	95.219	95.8911
									684.606	93.0236	95.247	95.901
									685.088	93.0351	95.276	95.9098
									685.57	93.0469	95.3052	95.9184
									686.052	93.0589	95.3341	95.9283
									686.534	93.0708	95.3619	95.9405
									687.016	93.0825	95.3883	95.9558
									687.499	93.094	95.4132	95.9749
									687.981	93.1054	95.4368	95.9979
									688.463	93.1167	95.4596	96.0245
									688.945	93.1279	95.4819	96.0543
									689.427	93.1385	95.5038	96.0866
									689.909	93.1482	95.5251	96.1205
									690.391	93.1561	95.5453	96.1552
									690.873	93.1616	95.5632	96.1897
									691.355	93.1643	95.5777	96.2231
									691.837	93.1638	95.5876	96.2542
									692.32	93.1605	95.5923	96.2822
									692.802	93.1548	95.5918	96.3065
									693.284	93.1475	95.5867	96.3265
									693.766	93.1398	95.5786	96.3424
									694.248	93.1325	95.5696	96.3545
									694.73	93.1264	95.5622	96.3637
									695.212	93.1219	95.5586	96.3709
									695.694	93.1191	95.5606	96.377
									696.177	93.1178	95.569	96.3828
									696.659	93.1179	95.584	96.3887
									697.141	93.1191	95.6046	96.3947
									697.623	93.1213	95.6291	96.4007
									698.105	93.1247	95.6554	96.4062
									698.587	93.1297	95.6816	96.411
									699.069	93.1365	95.7057	96.4148
									699.551	93.1452	95.7264	96.4177
									700.034	93.1559	95.7429	96.4202
									700.516	93.1684	95.7552	96.4226
									700.998	93.1821	95.7633	96.4256
									701.48	93.1969	95.7679	96.4295
									701.962	93.2125	95.7699	96.4349
									702.444	93.2287	95.77	96.4417
									702.926	93.2459	95.7693	96.4499
									703.408	93.2644	95.7685	96.4595
									703.89	93.2845	95.7684	96.4702
									704.373	93.3065	95.7693	96.4818
									704.855	93.3306	95.7715	96.4944
									705.337	93.3567	95.7748	96.5078
									705.819	93.3845	95.7787	96.5221
									706.301	93.4137	95.7825	96.5372
									706.783	93.4441	95.7854	96.5528
									707.265	93.4752	95.7867	96.5685
									707.747	93.5069	95.7862	96.5837
									708.23	93.5389	95.7836	96.5973
									708.712	93.5708	95.7794	96.6087
									709.194	93.6025	95.7744	96.6169
									709.676	93.6336	95.7692	96.6214
									710.158	93.6639	95.765	96.6218
									710.64	93.693	95.7622	96.6179
									711.122	93.7208	95.7613	96.6098
									711.604	93.7472	95.7618	96.598
									712.086	93.7723	95.7628	96.5825
									712.568	93.7963	95.7625	96.5635
									713.051	93.8197	95.7586	96.5407
									713.533	93.8427	95.7482	96.5137
									714.015	93.8657	95.7283	96.4818
									714.497	93.8886	95.6961	96.444
									714.979	93.9112	95.6498	96.3995
									715.461	93.9332	95.5885	96.3478
									715.943	93.9542	95.5126	96.2886
									716.426	93.9737	95.4242	96.2224
									716.908	93.9916	95.3263	96.1503
									717.39	94.0079	95.223	96.074
									717.872	94.0228	95.1188	95.9959
									718.354	94.0367	95.0185	95.9189
									718.836	94.0502	94.9266	95.8459
									719.318	94.0637	94.8471	95.7799
									719.8	94.0776	94.7829	95.7238
									720.282	94.092	94.7364	95.6802
									720.764	94.1072	94.7086	95.651
									721.247	94.1232	94.6999	95.6376
									721.729	94.1401	94.7099	95.6406
									722.211	94.1578	94.7376	95.6601
									722.693	94.1765	94.7816	95.6952
									723.175	94.1961	94.8402	95.7445
									723.657	94.2164	94.9113	95.8061
									724.139	94.2374	94.9926	95.8776
									724.621	94.2586	95.0816	95.9564
									725.104	94.2797	95.1755	96.0396
									725.586	94.3004	95.2717	96.1247
									726.068	94.3204	95.3679	96.2091
									726.55	94.3394	95.4618	96.2907
									727.032	94.3574	95.5521	96.3679
									727.514	94.3744	95.6374	96.4395
									727.996	94.3905	95.7169	96.5046
									728.478	94.4059	95.7898	96.5631
									728.961	94.4208	95.8556	96.615
									729.443	94.4351	95.9138	96.6609
									729.925	94.449	95.9642	96.7013
									730.407	94.4624	96.0064	96.737
									730.889	94.4752	96.0408	96.7686
									731.371	94.4873	96.0677	96.7968
									731.853	94.4986	96.0882	96.8222
									732.335	94.5091	96.1034	96.845
									732.817	94.5188	96.1148	96.8658
									733.3	94.5276	96.1243	96.8848
									733.782	94.5357	96.1333	96.9023
									734.264	94.543	96.143	96.9186
									734.746	94.5499	96.1544	96.9339
									735.228	94.5562	96.1678	96.9483
									735.71	94.5621	96.183	96.9622
									736.192	94.5676	96.1993	96.9754
									736.674	94.573	96.2159	96.9881
									737.157	94.5781	96.2318	96.9999
									737.639	94.583	96.2461	97.0108
									738.121	94.5879	96.2579	97.0202
									738.603	94.5927	96.267	97.0279
									739.085	94.5977	96.2735	97.0338
									739.567	94.603	96.2776	97.0377
									740.049	94.6091	96.2801	97.0401
									740.531	94.6165	96.2819	97.0413
									741.013	94.6254	96.2837	97.0422
									741.495	94.6365	96.2862	97.0434
									741.978	94.6501	96.29	97.0456
									742.46	94.6665	96.2952	97.0493
									742.942	94.6856	96.3018	97.0548
									743.424	94.7072	96.3094	97.062
									743.906	94.7312	96.3175	97.0706
									744.388	94.7569	96.3257	97.0804
									744.87	94.7839	96.3332	97.0908
									745.352	94.8115	96.3398	97.1015
									745.835	94.8393	96.3451	97.1121
									746.317	94.8667	96.3493	97.1224
									746.799	94.8935	96.3527	97.1323
									747.281	94.9193	96.3557	97.142
									747.763	94.9441	96.3592	97.1513
									748.245	94.968	96.3637	97.1605
									748.727	94.9909	96.3697	97.1694
									749.209	95.0133	96.3774	97.1778
									749.692	95.0355	96.3865	97.1853
									750.174	95.0578	96.3965	97.1918
									750.656	95.0806	96.4066	97.1968
									751.138	95.1041	96.4159	97.2002
									751.62	95.1286	96.4236	97.202
									752.102	95.154	96.4292	97.2026
									752.584	95.1802	96.4325	97.2023
									753.066	95.2071	96.4335	97.202
									753.548	95.2341	96.4328	97.2022
									754.031	95.261	96.431	97.2035
									754.513	95.2873	96.4287	97.2064
									754.995	95.3127	96.4268	97.2112
									755.477	95.3371	96.426	97.2177
									755.959	95.3604	96.4267	97.2257
									756.441	95.3826	96.4293	97.2347
									756.923	95.4039	96.434	97.2442
									757.405	95.4245	96.4408	97.2534
									757.888	95.4446	96.4492	97.262
									758.37	95.4645	96.4588	97.2694
									758.852	95.4844	96.469	97.2756
									759.334	95.5045	96.4787	97.2806
									759.816	95.5248	96.4874	97.2847
									760.298	95.5454	96.4943	97.2881
									760.78	95.5663	96.4989	97.2913
									761.262	95.5872	96.501	97.2945
									761.744	95.6083	96.5011	97.2979
									762.227	95.6295	96.4997	97.3017
									762.709	95.6508	96.4978	97.3059
									763.191	95.6722	96.4965	97.3107
									763.673	95.694	96.4971	97.3161
									764.155	95.716	96.5003	97.3219
									764.637	95.7383	96.5068	97.3283
									765.119	95.7608	96.5165	97.3352
									765.601	95.7834	96.5291	97.3426
									766.083	95.806	96.5438	97.3506
									766.566	95.8283	96.5596	97.3594
									767.048	95.8503	96.5754	97.3691
									767.53	95.8719	96.5905	97.3803
									768.012	95.893	96.6045	97.3931
									768.494	95.9138	96.6177	97.408
									768.976	95.9342	96.6305	97.4252
									769.458	95.9545	96.644	97.4448
									769.94	95.9749	96.6595	97.4667
									770.423	95.9955	96.6782	97.4905
									770.905	96.0165	96.7013	97.5157
									771.387	96.038	96.7293	97.542
									771.869	96.06	96.7627	97.5688
									772.351	96.0824	96.8008	97.5957
									772.833	96.1052	96.8429	97.6224
									773.315	96.128	96.8876	97.6488
									773.797	96.1508	96.9337	97.675
									774.279	96.1734	96.9794	97.7013
									774.762	96.1956	97.0236	97.7278
									775.244	96.2173	97.0652	97.7548
									775.726	96.2384	97.1034	97.7821
									776.208	96.2588	97.138	97.8098
									776.69	96.2786	97.169	97.8374
									777.172	96.2978	97.1965	97.8645
									777.654	96.3168	97.2212	97.8909
									778.136	96.336	97.2438	97.9162
									778.619	96.3559	97.2651	97.9402
									779.101	96.3769	97.2856	97.963
									779.583	96.3994	97.306	97.9847
									780.065	96.4234	97.3267	98.0053
									780.547	96.4486	97.3478	98.025
									781.029	96.4748	97.3693	98.0439
									781.511	96.5015	97.3906	98.0622
									781.993	96.528	97.4113	98.08
									782.476	96.5541	97.4309	98.0976
									782.958	96.5794	97.4489	98.1151
									783.44	96.6037	97.4647	98.1325
									783.922	96.6272	97.4784	98.1498
									784.404	96.65	97.49	98.1668
									784.886	96.6724	97.5	98.1832
									785.368	96.6949	97.5091	98.1987
									785.85	96.7175	97.518	98.2128
									786.332	96.7405	97.5274	98.2254
									786.814	96.764	97.5378	98.2363
									787.297	96.7877	97.5493	98.2453
									787.779	96.8115	97.5615	98.2526
									788.261	96.835	97.5737	98.2582
									788.743	96.8581	97.5849	98.2622
									789.225	96.8807	97.5938	98.2648
									789.707	96.9026	97.5993	98.266
									790.189	96.9238	97.6002	98.2658
									790.671	96.9443	97.596	98.2639
									791.154	96.9641	97.5865	98.2602
									791.636	96.9829	97.5721	98.2544
									792.118	97.0008	97.5536	98.2463
									792.6	97.0179	97.5326	98.236
									793.082	97.0344	97.5107	98.2237
									793.564	97.0508	97.4896	98.2101
									794.046	97.0677	97.4709	98.196
									794.528	97.0856	97.4554	98.1823
									795.01	97.105	97.4436	98.1697
									795.493	97.126	97.4351	98.1589
									795.975	97.1482	97.4293	98.1501
									796.457	97.1713	97.425	98.1433
									796.939	97.1944	97.4212	98.1382
									797.421	97.217	97.4168	98.1346
									797.903	97.2385	97.4111	98.1321
									798.385	97.2587	97.404	98.1306
									798.867	97.2777	97.3955	98.1301
									799.35	97.2955	97.3861	98.1305
									799.832	97.3127	97.3765	98.1319
									800.314	97.3296	97.3677	98.1345
									800.796	97.3467	97.3605	98.1385
									801.278	97.3641	97.3557	98.1438
									801.76	97.3819	97.3541	98.1505
									802.242	97.4001	97.3558	98.1584
									802.724	97.4185	97.3608	98.1673
									803.207	97.4369	97.3688	98.1765
									803.689	97.4549	97.379	98.1857
									804.171	97.4723	97.3903	98.1944
									804.653	97.489	97.4017	98.202
									805.135	97.5049	97.4119	98.2084
									805.617	97.5201	97.4198	98.2136
									806.099	97.5347	97.4246	98.2177
									806.581	97.5486	97.426	98.2208
									807.063	97.5622	97.4239	98.2233
									807.545	97.5754	97.419	98.2251
									808.028	97.5885	97.4124	98.2262
									808.51	97.602	97.4056	98.2267
									808.992	97.616	97.4004	98.2266
									809.474	97.631	97.3982	98.226
									809.956	97.6472	97.4003	98.225
									810.438	97.6647	97.4074	98.2239
									810.92	97.6834	97.4193	98.2227
									811.403	97.7029	97.435	98.2217
									811.885	97.723	97.4529	98.2209
									812.367	97.7433	97.4711	98.22
									812.849	97.7636	97.4872	98.219
									813.331	97.7837	97.4991	98.2175
									813.813	97.8035	97.5051	98.2151
									814.295	97.8231	97.5042	98.2116
									814.777	97.8427	97.4961	98.2067
									815.259	97.8621	97.4811	98.2001
									815.742	97.8817	97.4604	98.1919
									816.224	97.9012	97.4355	98.1821
									816.706	97.9206	97.4082	98.171
									817.188	97.9397	97.3802	98.1589
									817.67	97.9581	97.3531	98.146
									818.152	97.9754	97.3279	98.1325
									818.634	97.9912	97.3052	98.1184
									819.116	98.005	97.2852	98.1038
									819.598	98.0164	97.2677	98.0889
									820.081	98.0254	97.2524	98.0738
									820.563	98.032	97.239	98.0589
									821.045	98.0367	97.2273	98.045
									821.527	98.0399	97.2172	98.0328
									822.009	98.0423	97.2088	98.0231
									822.491	98.0446	97.2025	98.0162
									822.973	98.0474	97.1985	98.0127
									823.455	98.0515	97.1973	98.0124
									823.938	98.0571	97.1993	98.015
									824.42	98.0647	97.2051	98.02
									824.902	98.0742	97.2148	98.0269
									825.384	98.0856	97.2285	98.0351
									825.866	98.0988	97.246	98.0442
									826.348	98.1136	97.2666	98.054
									826.83	98.1296	97.2896	98.0643
									827.312	98.147	97.3136	98.0752
									827.794	98.1657	97.3375	98.0867
									828.277	98.1856	97.3597	98.0992
									828.759	98.2068	97.3794	98.1127
									829.241	98.2289	97.3957	98.1273
									829.723	98.2516	97.4083	98.1431
									830.205	98.2745	97.4173	98.1597
									830.687	98.2969	97.4236	98.1767
									831.169	98.3183	97.4279	98.1938
									831.651	98.3385	97.4316	98.2106
									832.134	98.3572	97.4357	98.2267
									832.616	98.3745	97.4412	98.2422
									833.098	98.3903	97.4487	98.2571
									833.58	98.4048	97.4586	98.2716
									834.062	98.4183	97.4705	98.2859
									834.544	98.4308	97.4841	98.2999
									835.026	98.4429	97.4987	98.3136
									835.508	98.4545	97.5136	98.3269
									835.99	98.4662	97.5281	98.3396
									836.472	98.4781	97.5414	98.3513
									836.955	98.4902	97.5532	98.3621
									837.437	98.5026	97.5631	98.3718
									837.919	98.5151	97.5711	98.3806
									838.401	98.5277	97.5774	98.3887
									838.883	98.5402	97.5828	98.3963
									839.365	98.5525	97.5879	98.4039
									839.847	98.5647	97.5937	98.4118
									840.33	98.5768	97.6011	98.4203
									840.812	98.5886	97.6107	98.4295
									841.294	98.6	97.6229	98.4393
									841.776	98.6111	97.6374	98.4496
									842.258	98.6216	97.6535	98.4601
									842.74	98.6318	97.6701	98.4706
									843.222	98.642	97.6861	98.4808
									843.704	98.6526	97.7003	98.4908
									844.186	98.6643	97.7114	98.5005
									844.669	98.6777	97.7189	98.5099
									845.151	98.6931	97.7225	98.5189
									845.633	98.7108	97.7223	98.5273
									846.115	98.7308	97.7188	98.5346
									846.597	98.7526	97.7128	98.5403
									847.079	98.7757	97.7051	98.5439
									847.561	98.7996	97.6966	98.545
									848.043	98.8235	97.6878	98.5436
									848.525	98.8467	97.679	98.5399
									849.008	98.8685	97.6699	98.5345
									849.49	98.8884	97.66	98.5278
									849.972	98.9063	97.6487	98.5204
									850.454	98.9224	97.6351	98.5126
									850.936	98.9371	97.6182	98.5044
									851.418	98.9509	97.5975	98.4957
									851.9	98.9646	97.5725	98.486
									852.382	98.9786	97.543	98.4747
									852.865	98.9932	97.5092	98.4611
									853.347	99.0083	97.4719	98.4447
									853.829	99.0237	97.4319	98.4252
									854.311	99.0392	97.3906	98.403
									854.793	99.0545	97.3493	98.3786
									855.275	99.0695	97.3094	98.353
									855.757	99.0841	97.2722	98.3274
									856.239	99.0982	97.2383	98.3031
									856.721	99.1119	97.2083	98.2808
									857.204	99.1252	97.1821	98.2612
									857.686	99.1381	97.1597	98.2443
									858.168	99.151	97.1405	98.23
									858.65	99.164	97.1244	98.218
									859.132	99.1777	97.1112	98.2082
									859.614	99.1924	97.1009	98.2009
									860.096	99.2082	97.094	98.1967
									860.578	99.2253	97.0908	98.1965
									861.061	99.2434	97.0923	98.2013
									861.543	99.2623	97.099	98.2118
									862.025	99.2815	97.1116	98.2283
									862.507	99.3007	97.1307	98.2506
									862.989	99.3197	97.1564	98.2779
									863.471	99.3384	97.1884	98.3092
									863.953	99.3566	97.2257	98.3429
									864.435	99.3744	97.2672	98.3777
									864.918	99.3915	97.3112	98.4121
									865.399	99.4078	97.3559	98.4453
									865.882	99.4231	97.3996	98.4768
									866.364	99.4371	97.441	98.5063
									866.846	99.4496	97.479	98.534
									867.328	99.4603	97.5131	98.5601
									867.81	99.469	97.5434	98.585
									868.292	99.4755	97.5702	98.6087
									868.774	99.4799	97.5943	98.631
									869.256	99.4823	97.617	98.6517
									869.739	99.4829	97.6396	98.6707
									870.221	99.4822	97.6636	98.6882
									870.703	99.4807	97.6908	98.7049
									871.185	99.4786	97.7226	98.7219
									871.667	99.4761	97.76	98.7405
									872.149	99.4731	97.8036	98.7622
									872.631	99.4696	97.853	98.7882
									873.113	99.4653	97.9076	98.819
									873.596	99.4601	97.9661	98.8548
									874.078	99.454	98.027	98.8952
									874.56	99.4472	98.0889	98.9394
									875.042	99.4398	98.1509	98.9865
									875.524	99.4316	98.2122	99.0356
									876.006	99.4225	98.2728	99.086
									876.488	99.4121	98.333	99.1372
									876.97	99.4003	98.3932	99.1889
									877.452	99.3868	98.4544	99.2407
									877.935	99.3717	98.5169	99.2922
									878.417	99.3557	98.5811	99.343
									878.899	99.3394	98.647	99.3923
									879.381	99.324	98.7139	99.4396
									879.863	99.3107	98.7808	99.484
									880.345	99.3005	98.8464	99.5248
									880.827	99.2943	98.9094	99.5617
									881.309	99.2927	98.9684	99.5946
									881.792	99.296	99.0226	99.6239
									882.274	99.3039	99.0713	99.6503
									882.756	99.3156	99.1145	99.6749
									883.238	99.3303	99.1521	99.6985
									883.72	99.3465	99.1845	99.722
									884.202	99.3631	99.2119	99.7459
									884.684	99.3787	99.2351	99.7704
									885.166	99.3925	99.2546	99.7951
									885.648	99.4041	99.2714	99.8197
									886.131	99.4131	99.2864	99.8434
									886.613	99.4198	99.3005	99.8658
									887.095	99.4243	99.3145	99.8865
									887.577	99.4271	99.3288	99.905
									888.059	99.4286	99.3433	99.921
									888.541	99.4293	99.3576	99.9342
									889.023	99.4296	99.371	99.9443
									889.505	99.4303	99.3831	99.9511
									889.987	99.4317	99.3931	99.9546
									890.47	99.4343	99.4008	99.955
									890.952	99.4381	99.4063	99.9526
									891.434	99.4428	99.4098	99.9478
									891.916	99.4478	99.4119	99.9415
									892.398	99.4526	99.4133	99.9343
									892.88	99.4562	99.4149	99.9269
									893.362	99.4583	99.4171	99.9199
									893.845	99.4584	99.4205	99.914
									894.327	99.4566	99.4252	99.9094
									894.809	99.4529	99.4307	99.9062
									895.291	99.4478	99.4365	99.9043
									895.773	99.4416	99.4416	99.9034
									896.255	99.4348	99.4452	99.9029
									896.737	99.4277	99.4466	99.9023
									897.219	99.4208	99.4455	99.9009
									897.701	99.4145	99.442	99.8981
									898.183	99.4092	99.4367	99.8935
									898.666	99.4052	99.4301	99.8866
									899.148	99.4029	99.4229	99.8773
									899.63	99.4027	99.4157	99.8653
									900.112	99.4051	99.4087	99.8506
									900.594	99.4105	99.4023	99.8334
									901.076	99.4193	99.3965	99.814
									901.558	99.4319	99.3912	99.7931
									902.04	99.4483	99.3865	99.7715
									902.523	99.468	99.382	99.7502
									903.005	99.4905	99.3773	99.7301
									903.487	99.5148	99.3717	99.7123
									903.969	99.5397	99.3645	99.6973
									904.451	99.5641	99.3546	99.6857
									904.933	99.5869	99.3414	99.6776
									905.415	99.6073	99.3244	99.6729
									905.897	99.6247	99.3035	99.6711
									906.38	99.6388	99.2792	99.6714
									906.862	99.6495	99.2521	99.6729
									907.344	99.6572	99.2232	99.6744
									907.826	99.6622	99.1936	99.6745
									908.308	99.6652	99.1643	99.672
									908.79	99.667	99.1358	99.6659
									909.272	99.6682	99.1087	99.6552
									909.754	99.6691	99.0829	99.6397
									910.236	99.67	99.0582	99.6191
									910.718	99.6706	99.034	99.5936
									911.201	99.6708	99.0098	99.5636
									911.683	99.6702	98.9849	99.5296
									912.165	99.6686	98.9588	99.4925
									912.647	99.6659	98.9312	99.4532
									913.129	99.6622	98.902	99.413
									913.611	99.6575	98.8713	99.3732
									914.093	99.6519	98.8393	99.335
									914.576	99.6457	98.8064	99.2994
									915.058	99.6391	98.773	99.2668
									915.54	99.633	98.7395	99.2371
									916.022	99.6283	98.7064	99.2095
									916.504	99.6265	98.6739	99.1831
									916.986	99.6291	98.6419	99.157
									917.468	99.6375	98.6097	99.1305
									917.95	99.6524	98.5762	99.104
									918.432	99.674	98.5396	99.0782
									918.915	99.7013	98.4979	99.0546
									919.397	99.7329	98.449	99.0348
									919.879	99.7666	98.3916	99.02
									920.361	99.7999	98.3254	99.0106
									920.843	99.8304	98.2514	99.0059
									921.325	99.8561	98.172	99.0044
									921.807	99.8751	98.0909	99.0039
									922.289	99.8863	98.0122	99.0021
									922.771	99.8889	97.94	98.9973
									923.254	99.8828	97.8779	98.9883
									923.736	99.8684	97.8283	98.9754
									924.218	99.8464	97.7925	98.9594
									924.7	99.8181	97.7704	98.9414
									925.182	99.7848	97.7614	98.9228
									925.664	99.7483	97.7642	98.9043
									926.146	99.7103	97.7771	98.886
									926.628	99.6726	97.7985	98.8672
									927.111	99.6371	97.8268	98.8472
									927.593	99.6054	97.8603	98.8254
									928.075	99.5786	97.8973	98.8019
									928.557	99.5574	97.9358	98.7777
									929.039	99.5419	97.974	98.7546
									929.521	99.5315	98.0099	98.7349
									930.003	99.5251	98.0415	98.7207
									930.485	99.5216	98.0675	98.7134
									930.967	99.5198	98.0869	98.7131
									931.45	99.5188	98.0996	98.7191
									931.932	99.5182	98.1059	98.7293
									932.414	99.5177	98.1068	98.7412
									932.896	99.517	98.1035	98.7523
									933.378	99.516	98.0972	98.7604
									933.86	99.5142	98.0887	98.7644
									934.342	99.5114	98.0784	98.7637
									934.824	99.5072	98.0661	98.7587
									935.307	99.5017	98.0513	98.7498
									935.789	99.495	98.0332	98.7378
									936.271	99.4877	98.0114	98.7233
									936.753	99.4804	97.9856	98.7067
									937.235	99.4738	97.9561	98.688
									937.717	99.4684	97.9237	98.6675
									938.199	99.4646	97.8894	98.6453
									938.681	99.4623	97.8539	98.6215
									939.163	99.4617	97.8182	98.5964
									939.646	99.4626	97.7825	98.57
									940.128	99.4651	97.7466	98.5425
									940.61	99.4687	97.7098	98.5137
									941.092	99.4732	97.6711	98.4833
									941.574	99.4782	97.6294	98.4509
									942.056	99.4829	97.5836	98.4159
									942.538	99.4868	97.5327	98.378
									943.02	99.4893	97.4762	98.3367
									943.503	99.4902	97.4138	98.2914
									943.985	99.4894	97.3459	98.2419
									944.467	99.487	97.2729	98.1879
									944.949	99.4833	97.1957	98.129
									945.431	99.4788	97.115	98.0652
									945.913	99.4739	97.0317	97.9964
									946.395	99.469	96.9466	97.923
									946.877	99.4648	96.8603	97.8457
									947.359	99.4615	96.7734	97.7653
									947.842	99.4594	96.6863	97.683
									948.324	99.4584	96.5995	97.6002
									948.806	99.4582	96.5136	97.5182
									949.288	99.4582	96.4293	97.4385
									949.77	99.4579	96.3473	97.362
									950.252	99.4568	96.2682	97.2899
									950.734	99.4546	96.1928	97.2229
									951.216	99.4512	96.1216	97.1614
									951.698	99.4468	96.0551	97.1059
									952.181	99.4417	95.994	97.0567
									952.663	99.4361	95.9388	97.0138
									953.145	99.4303	95.89	96.9771
									953.627	99.4243	95.8479	96.9464
									954.109	99.4181	95.8127	96.9212
									954.591	99.4119	95.7839	96.9004
									955.073	99.4057	95.7606	96.8832
									955.555	99.3996	95.7416	96.8681
									956.038	99.3935	95.7248	96.8541
									956.52	99.3871	95.7083	96.8398
									957.002	99.3796	95.6897	96.8243
									957.484	99.3705	95.667	96.8066
									957.966	99.359	95.6386	96.786
									958.448	99.3447	95.6032	96.7619
									958.93	99.3276	95.5604	96.7336
									959.412	99.3079	95.5101	96.7007
									959.894	99.2864	95.4532	96.6626
									960.377	99.2641	95.3907	96.6191
									960.859	99.2419	95.324	96.57
									961.341	99.2205	95.2544	96.5153
									961.823	99.2005	95.1831	96.4552
									962.305	99.1823	95.1109	96.3904
									962.787	99.166	95.0385	96.3213
									963.269	99.1516	94.9663	96.2491
									963.751	99.1391	94.8945	96.1747
									964.234	99.1284	94.8236	96.0996
									964.716	99.1193	94.7541	96.0253
									965.198	99.1116	94.6868	95.9533
									965.68	99.1052	94.6228	95.8852
									966.162	99.1002	94.5631	95.8225
									966.644	99.0965	94.5092	95.7664
									967.126	99.094	94.4623	95.7181
									967.608	99.0924	94.4239	95.6784
									968.091	99.0913	94.3953	95.648
									968.573	99.09	94.3778	95.6274
									969.055	99.0879	94.3725	95.6169
									969.537	99.0844	94.3802	95.6167
									970.019	99.0793	94.4012	95.6266
									970.501	99.0726	94.4354	95.6466
									970.983	99.0643	94.4822	95.6764
									971.465	99.0548	94.5403	95.7158
									971.947	99.0442	94.6083	95.7643
									972.429	99.0326	94.6846	95.8217
									972.912	99.0198	94.7674	95.8873
									973.394	99.0056	94.8553	95.9604
									973.876	98.9901	94.947	96.04
									974.358	98.9734	95.0412	96.1247
									974.84	98.9557	95.1375	96.2133
									975.322	98.9376	95.2353	96.3043
									975.804	98.9195	95.3342	96.3963
									976.286	98.9018	95.4339	96.4881
									976.769	98.8849	95.5338	96.5786
									977.251	98.8687	95.6329	96.6667
									977.733	98.8533	95.7302	96.7514
									978.215	98.8383	95.8243	96.832
									978.697	98.8235	95.9137	96.9075
									979.179	98.8084	95.9974	96.9776
									979.661	98.7928	96.0742	97.0417
									980.143	98.7762	96.1434	97.0998
									980.625	98.7585	96.2048	97.1519
									981.108	98.7398	96.2584	97.1985
									981.59	98.7203	96.3046	97.2401
									982.072	98.7006	96.3443	97.2773
									982.554	98.6814	96.3786	97.3109
									983.036	98.663	96.4089	97.3415
									983.518	98.6459	96.4369	97.37
									984	98.6298	96.4642	97.3968
									984.482	98.6144	96.4922	97.4225
									984.965	98.5991	96.5221	97.4476
									985.447	98.5835	96.5544	97.4725
									985.929	98.5672	96.5893	97.4976
									986.411	98.5501	96.6261	97.5232
									986.893	98.5323	96.6641	97.5496
									987.375	98.514	96.7022	97.577
									987.857	98.4956	96.739	97.6056
									988.339	98.4773	96.7736	97.6351
									988.822	98.4593	96.8053	97.6653
									989.304	98.4418	96.8335	97.6956
									989.786	98.425	96.8585	97.7256
									990.268	98.409	96.8808	97.7546
									990.75	98.3942	96.9013	97.7824
									991.232	98.3806	96.9214	97.8086
									991.714	98.3682	96.9423	97.8331
									992.196	98.357	96.9649	97.856
									992.678	98.3469	96.9899	97.8775
									993.16	98.3376	97.0175	97.8976
									993.643	98.3288	97.0472	97.9164
									994.125	98.3204	97.0783	97.934
									994.607	98.3119	97.1094	97.9501
									995.089	98.3031	97.1392	97.9646
									995.571	98.2938	97.1665	97.9775
									996.053	98.2837	97.1901	97.9885
									996.535	98.273	97.2094	97.9977
									997.018	98.2617	97.2238	98.0051
									997.5	98.2503	97.2336	98.0105
									997.982	98.2393	97.2392	98.0141
									998.464	98.229	97.2411	98.0158
									998.946	98.2196	97.2401	98.0155
									999.428	98.2109	97.237	98.0132
									999.91	98.2026	97.2325	98.0088
									1000.39	98.1942	97.2269	98.0024
									1000.87	98.1852	97.2205	97.9942
									1001.36	98.1753	97.2132	97.9842
									1001.84	98.1643	97.2048	97.9728
									1002.32	98.1523	97.195	97.9601
									1002.8	98.1394	97.183	97.9464
									1003.28	98.1257	97.1686	97.9317
									1003.77	98.1113	97.1511	97.9161
									1004.25	98.0961	97.1304	97.8995
									1004.73	98.0799	97.1065	97.882
									1005.21	98.0626	97.0796	97.8635
									1005.7	98.0441	97.0503	97.8441
									1006.18	98.0243	97.0194	97.8239
									1006.66	98.0032	96.988	97.8029
									1007.14	97.9809	96.9571	97.7812
									1007.62	97.9575	96.9274	97.759
									1008.11	97.9331	96.8996	97.7362
									1008.59	97.9081	96.874	97.713
									1009.07	97.8826	96.8505	97.6893
									1009.55	97.8569	96.8288	97.6653
									1010.03	97.8312	96.8082	97.6411
									1010.52	97.8055	96.7882	97.6168
									1011	97.7798	96.7682	97.5926
									1011.48	97.7543	96.7477	97.5688
									1011.96	97.7288	96.7263	97.5456
									1012.45	97.7035	96.7042	97.523
									1012.93	97.6786	96.6814	97.501
									1013.41	97.6542	96.6583	97.4797
									1013.89	97.6305	96.6352	97.4589
									1014.37	97.6074	96.6126	97.4384
									1014.86	97.5845	96.5907	97.418
									1015.34	97.5615	96.5696	97.3975
									1015.82	97.5378	96.549	97.3763
									1016.3	97.513	96.5285	97.3542
									1016.78	97.487	96.5074	97.331
									1017.27	97.4601	96.4847	97.3061
									1017.75	97.4325	96.4596	97.2796
									1018.23	97.4047	96.4314	97.2514
									1018.71	97.3771	96.3998	97.2217
									1019.2	97.3501	96.3647	97.1907
									1019.68	97.324	96.3265	97.159
									1020.16	97.2986	96.2861	97.1271
									1020.64	97.2738	96.2444	97.0957
									1021.12	97.2494	96.2028	97.0652
									1021.61	97.2251	96.1625	97.0361
									1022.09	97.2004	96.1249	97.0087
									1022.57	97.1749	96.0908	96.9833
									1023.05	97.1484	96.0608	96.9599
									1023.53	97.1207	96.035	96.9385
									1024.02	97.0916	96.013	96.9189
									1024.5	97.0612	95.994	96.9012
									1024.98	97.0299	95.977	96.8851
									1025.46	96.9979	95.9606	96.8702
									1025.94	96.9657	95.9436	96.8563
									1026.43	96.9334	95.9246	96.8427
									1026.91	96.9013	95.9029	96.829
									1027.39	96.8696	95.8776	96.8142
									1027.87	96.8386	95.8485	96.7978
									1028.36	96.8084	95.8154	96.7788
									1028.84	96.7794	95.7786	96.7568
									1029.32	96.7516	95.7384	96.7312
									1029.8	96.7251	95.6952	96.7018
									1030.28	96.6999	95.6493	96.6683
									1030.77	96.676	95.6008	96.6306
									1031.25	96.6532	95.5494	96.5887
									1031.73	96.6315	95.4947	96.5426
									1032.21	96.6109	95.4358	96.4921
									1032.69	96.5915	95.3718	96.4372
									1033.18	96.5735	95.3015	96.3776
									1033.66	96.557	95.2243	96.3133
									1034.14	96.5418	95.1393	96.2442
									1034.62	96.5278	95.0464	96.1705
									1035.11	96.5146	94.9458	96.0921
									1035.59	96.5019	94.8381	96.0095
									1036.07	96.4891	94.7242	95.9228
									1036.55	96.4759	94.6055	95.8325
									1037.03	96.4619	94.4832	95.7388
									1037.52	96.4469	94.359	95.6421
									1038	96.4305	94.2341	95.5428
									1038.48	96.4126	94.1094	95.4411
									1038.96	96.3932	93.9854	95.3375
									1039.44	96.3722	93.8624	95.2321
									1039.93	96.35	93.7398	95.1251
									1040.41	96.3267	93.617	95.0167
									1040.89	96.3029	93.4933	94.9071
									1041.37	96.2788	93.368	94.7964
									1041.85	96.2547	93.2407	94.6848
									1042.34	96.2307	93.1112	94.5725
									1042.82	96.2067	92.9798	94.4593
									1043.3	96.1826	92.8468	94.3454
									1043.78	96.1584	92.7126	94.2305
									1044.27	96.1339	92.5776	94.1145
									1044.75	96.109	92.4424	93.9974
									1045.23	96.0838	92.3073	93.879
									1045.71	96.0582	92.1727	93.7595
									1046.19	96.0324	92.039	93.6392
									1046.68	96.0065	91.9064	93.5186
									1047.16	95.9807	91.7748	93.398
									1047.64	95.9555	91.6442	93.278
									1048.12	95.9313	91.5145	93.1591
									1048.6	95.9086	91.3855	93.0417
									1049.09	95.8876	91.257	92.9262
									1049.57	95.8685	91.1292	92.8129
									1050.05	95.8515	91.0023	92.7022
									1050.53	95.8365	90.8769	92.5943
									1051.02	95.8234	90.7533	92.4892
									1051.5	95.8122	90.6322	92.3871
									1051.98	95.8028	90.5143	92.2879
									1052.46	95.7952	90.4004	92.1919
									1052.94	95.7892	90.2913	92.0992
									1053.42	95.7846	90.1876	92.0102
									1053.91	95.7813	90.0899	91.9254
									1054.39	95.7789	89.9985	91.8452
									1054.87	95.7772	89.9131	91.7696
									1055.35	95.7761	89.833	91.6988
									1055.84	95.7755	89.7576	91.6327
									1056.32	95.7754	89.6859	91.571
									1056.8	95.7755	89.6174	91.5137
									1057.28	95.7758	89.5518	91.4606
									1057.76	95.776	89.4891	91.4117
									1058.25	95.7757	89.4299	91.3669
									1058.73	95.7746	89.3746	91.3262
									1059.21	95.7724	89.3238	91.2892
									1059.69	95.7689	89.2782	91.2556
									1060.17	95.7642	89.2381	91.2252
									1060.66	95.7584	89.2039	91.1976
									1061.14	95.7517	89.1755	91.1725
									1061.62	95.7443	89.1529	91.1499
									1062.1	95.7366	89.1354	91.1296
									1062.59	95.7289	89.1222	91.1114
									1063.07	95.7214	89.1122	91.0954
									1063.55	95.7146	89.1042	91.0814
									1064.03	95.7085	89.0971	91.0696
									1064.51	95.7034	89.0903	91.0599
									1065	95.6991	89.0835	91.0527
									1065.48	95.6955	89.0768	91.0481
									1065.96	95.6924	89.0705	91.0464
									1066.44	95.6895	89.0653	91.0474
									1066.92	95.6867	89.0618	91.0512
									1067.41	95.6837	89.0604	91.0576
									1067.89	95.6808	89.0619	91.0665
									1068.37	95.6777	89.0668	91.078
									1068.85	95.6746	89.0755	91.092
									1069.34	95.6714	89.0882	91.1086
									1069.82	95.6681	89.105	91.1279
									1070.3	95.665	89.1255	91.1497
									1070.78	95.662	89.1491	91.1738
									1071.26	95.6595	89.1751	91.1997
									1071.75	95.6576	89.2028	91.2272
									1072.23	95.6566	89.2317	91.2561
									1072.71	95.6564	89.2614	91.2862
									1073.19	95.6569	89.292	91.3174
									1073.67	95.658	89.3235	91.3495
									1074.16	95.6593	89.356	91.3823
									1074.64	95.6608	89.3894	91.4155
									1075.12	95.6623	89.4235	91.4485
									1075.6	95.6641	89.4581	91.4807
									1076.09	95.6664	89.4927	91.5115
									1076.57	95.6694	89.5267	91.5402
									1077.05	95.6734	89.5589	91.566
									1077.53	95.6786	89.5883	91.5881
									1078.01	95.6853	89.6133	91.6055
									1078.49	95.6934	89.6322	91.6172
									1078.98	95.703	89.6435	91.6223
									1079.46	95.7138	89.6457	91.6203
									1079.94	95.7257	89.638	91.6106
									1080.42	95.7383	89.6201	91.593
									1080.91	95.7514	89.5921	91.5678
									1081.39	95.7645	89.5548	91.5352
									1081.87	95.7777	89.5091	91.4955
									1082.35	95.7909	89.4562	91.4492
									1082.83	95.8042	89.3973	91.3969
									1083.32	95.8179	89.3339	91.3392
									1083.8	95.832	89.2675	91.2771
									1084.28	95.8466	89.1996	91.2116
									1084.76	95.8612	89.1315	91.1439
									1085.24	95.8756	89.0641	91.0752
									1085.73	95.8894	88.9981	91.0065
									1086.21	95.9023	88.9338	90.9389
									1086.69	95.9141	88.8713	90.8733
									1087.17	95.9248	88.8108	90.8105
									1087.65	95.9346	88.7525	90.7514
									1088.14	95.9438	88.6972	90.6967
									1088.62	95.9526	88.6458	90.6471
									1089.1	95.9612	88.5996	90.6033
									1089.58	95.9699	88.5597	90.5656
									1090.07	95.9789	88.5273	90.5341
									1090.55	95.9883	88.5036	90.5087
									1091.03	95.9981	88.489	90.4896
									1091.51	96.0083	88.484	90.4766
									1091.99	96.0189	88.4887	90.4698
									1092.48	96.0297	88.5025	90.4691
									1092.96	96.0404	88.5246	90.4746
									1093.44	96.0508	88.5537	90.4861
									1093.92	96.0607	88.5887	90.5031
									1094.4	96.0698	88.6283	90.5255
									1094.89	96.078	88.6716	90.5527
									1095.37	96.085	88.7182	90.5846
									1095.85	96.0903	88.7682	90.6211
									1096.33	96.0936	88.8219	90.6623
									1096.82	96.0947	88.8799	90.7081
									1097.3	96.0933	88.9427	90.7587
									1097.78	96.0895	89.0106	90.814
									1098.26	96.0837	89.0842	90.8738
									1098.74	96.0762	89.1636	90.9381
									1099.23	96.0676	89.2491	91.0069
									1099.71	96.0583	89.341	91.08
									1100.19	96.0488	89.4392	91.1575
									1100.67	96.0392	89.5436	91.2391
									1101.15	96.0297	89.6536	91.3248
									1101.64	96.0204	89.7683	91.4142
									1102.12	96.0114	89.8868	91.5072
									1102.6	96.0025	90.0081	91.6037
									1103.08	95.9939	90.1316	91.7037
									1103.57	95.9853	90.2568	91.8075
									1104.05	95.9769	90.3839	91.9149
									1104.53	95.9684	90.5129	92.0258
									1105.01	95.96	90.6443	92.1399
									1105.49	95.9518	90.7784	92.2568
									1105.98	95.944	90.9157	92.3757
									1106.46	95.9369	91.0565	92.4962
									1106.94	95.9306	91.2009	92.6177
									1107.42	95.9254	91.3487	92.7401
									1107.9	95.9212	91.4994	92.8628
									1108.39	95.918	91.6518	92.9858
									1108.87	95.9156	91.8047	93.1085
									1109.35	95.9142	91.9564	93.2308
									1109.83	95.9136	92.1058	93.3522
									1110.32	95.914	92.2518	93.4727
									1110.8	95.9154	92.3938	93.5922
									1111.28	95.9178	92.5319	93.7109
									1111.76	95.9213	92.6664	93.8288
									1112.24	95.9258	92.7982	93.9461
									1112.72	95.9313	92.9278	94.0628
									1113.21	95.9378	93.0562	94.1788
									1113.69	95.9452	93.1841	94.294
									1114.17	95.9535	93.3123	94.4084
									1114.65	95.9625	93.4411	94.5219
									1115.14	95.9722	93.571	94.6346
									1115.62	95.9822	93.7018	94.7465
									1116.1	95.9922	93.8331	94.8575
									1116.58	96.0021	93.964	94.9674
									1117.06	96.0117	94.0935	95.0761
									1117.55	96.0209	94.2204	95.1833
									1118.03	96.0298	94.3437	95.2886
									1118.51	96.0383	94.4625	95.3917
									1118.99	96.0466	94.5762	95.4922
									1119.47	96.0545	94.6847	95.5897
									1119.96	96.062	94.7879	95.6836
									1120.44	96.0693	94.8859	95.7732
									1120.92	96.0763	94.9789	95.8581
									1121.4	96.0831	95.0673	95.9378
									1121.89	96.0898	95.1511	96.0117
									1122.37	96.0963	95.2304	96.0796
									1122.85	96.1025	95.3048	96.1413
									1123.33	96.1079	95.3739	96.1967
									1123.81	96.1123	95.4372	96.2459
									1124.3	96.1156	95.494	96.289
									1124.78	96.1177	95.5437	96.3263
									1125.26	96.1191	95.5862	96.3583
									1125.74	96.1203	95.6216	96.3858
									1126.22	96.122	95.6505	96.4095
									1126.71	96.1248	95.6738	96.4302
									1127.19	96.1295	95.6927	96.4486
									1127.67	96.1365	95.7082	96.4654
									1128.15	96.1462	95.7216	96.481
									1128.63	96.1587	95.7338	96.4957
									1129.12	96.1742	95.7454	96.5098
									1129.6	96.1927	95.7569	96.5236
									1130.08	96.2138	95.7683	96.537
									1130.56	96.2374	95.7795	96.5504
									1131.05	96.2628	95.7898	96.5635
									1131.53	96.2895	95.7986	96.576
									1132.01	96.3168	95.8047	96.5875
									1132.49	96.3443	95.8071	96.5974
									1132.97	96.3712	95.8049	96.6047
									1133.46	96.3972	95.797	96.6087
									1133.94	96.4219	95.7831	96.6089
									1134.42	96.4449	95.763	96.6047
									1134.9	96.4661	95.7369	96.596
									1135.38	96.4854	95.7052	96.5828
									1135.87	96.5028	95.6688	96.5654
									1136.35	96.5187	95.6284	96.5441
									1136.83	96.5335	95.585	96.5194
									1137.31	96.5472	95.5392	96.4917
									1137.8	96.5602	95.4915	96.4613
									1138.28	96.5723	95.4421	96.4283
									1138.76	96.5833	95.3911	96.3927
									1139.24	96.5928	95.3378	96.3545
									1139.72	96.6006	95.2817	96.3134
									1140.21	96.6064	95.2221	96.2694
									1140.69	96.6103	95.1583	96.2222
									1141.17	96.6125	95.0898	96.172
									1141.65	96.6132	95.0167	96.1189
									1142.13	96.6126	94.9393	96.0632
									1142.62	96.6108	94.8582	96.0051
									1143.1	96.6077	94.7744	95.9448
									1143.58	96.6034	94.6891	95.8826
									1144.06	96.5977	94.6032	95.8187
									1144.55	96.5907	94.5177	95.7531
									1145.03	96.5824	94.4333	95.6863
									1145.51	96.5726	94.3502	95.6183
									1145.99	96.5615	94.2688	95.5495
									1146.47	96.5489	94.1888	95.4801
									1146.96	96.5349	94.11	95.4105
									1147.44	96.5194	94.032	95.3409
									1147.92	96.5027	93.9543	95.2713
									1148.4	96.4849	93.8766	95.202
									1148.88	96.4662	93.7989	95.1332
									1149.37	96.4468	93.7211	95.0651
									1149.85	96.4269	93.6436	94.9977
									1150.33	96.4064	93.5668	94.9312
									1150.81	96.3853	93.4911	94.8657
									1151.3	96.3636	93.4167	94.8011
									1151.78	96.3416	93.344	94.7373
									1152.26	96.3192	93.2729	94.674
									1152.74	96.2966	93.2032	94.611
									1153.22	96.274	93.1348	94.5481
									1153.7	96.2514	93.0674	94.4851
									1154.19	96.2286	93.0004	94.4218
									1154.67	96.2057	92.9335	94.358
									1155.15	96.1826	92.8661	94.2935
									1155.63	96.1594	92.7979	94.2284
									1156.12	96.1361	92.7285	94.1624
									1156.6	96.1131	92.6581	94.0959
									1157.08	96.0905	92.5869	94.0291
									1157.56	96.0686	92.5157	93.9626
									1158.04	96.0473	92.4455	93.8969
									1158.53	96.0266	92.3773	93.8325
									1159.01	96.0066	92.3123	93.77
									1159.49	95.9873	92.2514	93.7097
									1159.97	95.9688	92.1954	93.6518
									1160.45	95.951	92.1449	93.5968
									1160.94	95.9341	92.1002	93.5448
									1161.42	95.9183	92.0614	93.4961
									1161.9	95.9034	92.0286	93.4511
									1162.38	95.8896	92.0013	93.41
									1162.87	95.877	91.9792	93.3729
									1163.35	95.8657	91.9617	93.3401
									1163.83	95.856	91.9485	93.3114
									1164.31	95.8482	91.9392	93.287
									1164.79	95.8427	91.9341	93.2667
									1165.28	95.8397	91.9336	93.2507
									1165.76	95.8391	91.9383	93.2388
									1166.24	95.8409	91.9491	93.2309
									1166.72	95.8451	91.9665	93.2269
									1167.2	95.8514	91.991	93.2266
									1167.69	95.8596	92.0225	93.2298
									1168.17	95.8697	92.0611	93.2364
									1168.65	95.8815	92.1062	93.2466
									1169.13	95.8949	92.1573	93.2603
									1169.62	95.9099	92.2135	93.2777
									1170.1	95.9264	92.2737	93.2989
									1170.58	95.9444	92.337	93.3237
									1171.06	95.9642	92.4022	93.3519
									1171.54	95.9858	92.4685	93.3833
									1172.03	96.0095	92.5352	93.4177
									1172.51	96.0352	92.6021	93.4549
									1172.99	96.0629	92.6694	93.4949
									1173.47	96.0923	92.7371	93.5374
									1173.95	96.1228	92.8057	93.5821
									1174.44	96.1539	92.8755	93.6288
									1174.92	96.1852	92.9466	93.677
									1175.4	96.2163	93.0192	93.7267
									1175.88	96.2469	93.0933	93.7775
									1176.37	96.2768	93.1689	93.8296
									1176.85	96.3057	93.2459	93.8832
									1177.33	96.3334	93.3239	93.9386
									1177.81	96.3598	93.4026	93.9961
									1178.29	96.3846	93.4817	94.0559
									1178.78	96.4078	93.5608	94.1181
									1179.26	96.4294	93.6397	94.1829
									1179.74	96.4495	93.7184	94.2503
									1180.22	96.4681	93.7971	94.3203
									1180.7	96.4854	93.8762	94.393
									1181.19	96.5012	93.9561	94.4681
									1181.67	96.5156	94.0374	94.5456
									1182.15	96.5284	94.1201	94.6249
									1182.63	96.5396	94.2042	94.7056
									1183.12	96.5493	94.2893	94.787
									1183.6	96.5576	94.375	94.8685
									1184.08	96.5644	94.4601	94.9493
									1184.56	96.5699	94.5437	95.0286
									1185.04	96.5741	94.6242	95.1055
									1185.53	96.5769	94.6999	95.1789
									1186.01	96.5784	94.7692	95.2477
									1186.49	96.5788	94.8304	95.3106
									1186.97	96.5782	94.882	95.3665
									1187.45	96.577	94.9233	95.4146
									1187.94	96.5754	94.9537	95.4541
									1188.42	96.5733	94.9735	95.4849
									1188.9	96.571	94.9831	95.5068
									1189.38	96.5681	94.9835	95.5201
									1189.86	96.5647	94.976	95.5253
									1190.35	96.5607	94.9618	95.5233
									1190.83	96.556	94.9424	95.5148
									1191.31	96.5508	94.9192	95.5014
									1191.79	96.5451	94.8937	95.4843
									1192.28	96.539	94.8673	95.4654
									1192.76	96.5324	94.8413	95.4462
									1193.24	96.5255	94.8169	95.4283
									1193.72	96.5181	94.7953	95.4133
									1194.2	96.5104	94.7774	95.4025
									1194.68	96.5024	94.7643	95.3971
									1195.17	96.4942	94.757	95.3978
									1195.65	96.4857	94.7563	95.4054
									1196.13	96.4769	94.7629	95.4201
									1196.61	96.4675	94.7773	95.4419
									1197.1	96.4573	94.7994	95.4704
									1197.58	96.446	94.8289	95.5049
									1198.06	96.4334	94.865	95.5442
									1198.54	96.4197	94.9064	95.5873
									1199.02	96.4048	94.9517	95.6329
									1199.51	96.3891	94.9991	95.6798
									1199.99	96.3726	95.0469	95.7266
									1200.47	96.3555	95.0932	95.7724
									1200.95	96.338	95.1364	95.8158
									1201.43	96.3203	95.1749	95.856
									1201.92	96.3026	95.2074	95.8921
									1202.4	96.285	95.2332	95.9232
									1202.88	96.2678	95.2518	95.9491
									1203.36	96.2511	95.2635	95.9694
									1203.85	96.2347	95.2685	95.9843
									1204.33	96.2185	95.2677	95.9938
									1204.81	96.2024	95.2616	95.9982
									1205.29	96.186	95.2507	95.9976
									1205.77	96.1694	95.2355	95.9922
									1206.26	96.1525	95.2159	95.9818
									1206.74	96.1353	95.1916	95.9663
									1207.22	96.1179	95.162	95.9455
									1207.7	96.1005	95.1265	95.919
									1208.18	96.0829	95.0841	95.8866
									1208.67	96.0651	95.0342	95.848
									1209.15	96.0471	94.976	95.803
									1209.63	96.0288	94.9093	95.7516
									1210.11	96.0101	94.8341	95.6941
									1210.6	95.9911	94.7512	95.631
									1211.08	95.9715	94.6617	95.5633
									1211.56	95.9513	94.5674	95.492
									1212.04	95.9301	94.4701	95.4184
									1212.52	95.9077	94.3719	95.3439
									1213.01	95.8841	94.2748	95.2697
									1213.49	95.8589	94.1805	95.197
									1213.97	95.8324	94.0906	95.1271
									1214.45	95.8046	94.0061	95.061
									1214.93	95.7756	93.928	94.9995
									1215.42	95.7456	93.8567	94.9436
									1215.9	95.7147	93.7924	94.8936
									1216.38	95.6832	93.7352	94.85
									1216.86	95.651	93.6847	94.8127
									1217.35	95.6183	93.6405	94.7814
									1217.83	95.5853	93.6019	94.7556
									1218.31	95.5522	93.5684	94.7344
									1218.79	95.5189	93.5394	94.7168
									1219.27	95.4856	93.5145	94.702
									1219.76	95.452	93.4932	94.6888
									1220.24	95.4181	93.4748	94.6763
									1220.72	95.3839	93.4589	94.6634
									1221.2	95.3492	93.4444	94.6492
									1221.68	95.3142	93.4305	94.633
									1222.17	95.2789	93.4161	94.614
									1222.65	95.2433	93.4001	94.592
									1223.13	95.2076	93.3815	94.5665
									1223.61	95.1718	93.3594	94.5374
									1224.09	95.1356	93.3329	94.5045
									1224.58	95.0992	93.3012	94.4677
									1225.06	95.0625	93.2638	94.4266
									1225.54	95.0257	93.2203	94.3812
									1226.02	94.9889	93.1707	94.3311
									1226.51	94.9522	93.1152	94.2764
									1226.99	94.9158	93.0543	94.2168
									1227.47	94.8796	92.9885	94.1524
									1227.95	94.8437	92.9183	94.0833
									1228.43	94.8081	92.8442	94.0093
									1228.92	94.773	92.7665	93.9306
									1229.4	94.7384	92.6854	93.8474
									1229.88	94.7048	92.6009	93.7601
									1230.36	94.6723	92.5133	93.6692
									1230.84	94.6412	92.423	93.5758
									1231.33	94.6118	92.3304	93.481
									1231.81	94.5841	92.2365	93.3859
									1232.29	94.5584	92.1422	93.2919
									1232.77	94.5346	92.0487	93.2004
									1233.26	94.5127	91.9576	93.1127
									1233.74	94.4927	91.8704	93.0301
									1234.22	94.4745	91.7892	92.9541
									1234.7	94.458	91.7159	92.8857
									1235.18	94.443	91.6524	92.826
									1235.66	94.4295	91.6	92.7756
									1236.15	94.4173	91.5598	92.7349
									1236.63	94.4064	91.5319	92.7038
									1237.11	94.3969	91.516	92.682
									1237.59	94.3889	91.5112	92.6686
									1238.08	94.3824	91.516	92.6628
									1238.56	94.3773	91.5289	92.6637
									1239.04	94.3735	91.5478	92.67
									1239.52	94.3708	91.5709	92.6804
									1240	94.3689	91.5963	92.6938
									1240.49	94.3677	91.6222	92.7087
									1240.97	94.3669	91.6472	92.7241
									1241.45	94.3667	91.6706	92.7388
									1241.93	94.3669	91.6917	92.7522
									1242.41	94.3676	91.7107	92.764
									1242.9	94.3687	91.7281	92.7738
									1243.38	94.3702	91.7442	92.7817
									1243.86	94.3721	91.7597	92.7878
									1244.34	94.3744	91.7749	92.7922
									1244.83	94.3772	91.79	92.7952
									1245.31	94.3807	91.8051	92.7971
									1245.79	94.385	91.8201	92.7983
									1246.27	94.3902	91.8351	92.7994
									1246.75	94.3964	91.85	92.8006
									1247.24	94.4035	91.8643	92.8023
									1247.72	94.4113	91.878	92.8045
									1248.2	94.4197	91.8907	92.8071
									1248.68	94.4287	91.9025	92.8102
									1249.16	94.4382	91.9136	92.8137
									1249.65	94.4479	91.9247	92.8178
									1250.13	94.4579	91.9368	92.823
									1250.61	94.468	91.9511	92.8299
									1251.09	94.478	91.969	92.8394
									1251.58	94.4878	91.9917	92.8525
									1252.06	94.4975	92.0204	92.87
									1252.54	94.5069	92.0562	92.893
									1253.02	94.5162	92.0998	92.9225
									1253.5	94.5255	92.1518	92.9594
									1253.99	94.5348	92.2131	93.0047
									1254.47	94.5441	92.2837	93.0591
									1254.95	94.5533	92.3641	93.123
									1255.43	94.5623	92.4541	93.1965
									1255.91	94.571	92.5534	93.2795
									1256.4	94.5795	92.6614	93.3713
									1256.88	94.5877	92.7776	93.471
									1257.36	94.5958	92.9011	93.5775
									1257.84	94.6038	93.0307	93.6893
									1258.33	94.6116	93.1652	93.8048
									1258.81	94.6193	93.3028	93.922
									1259.29	94.627	93.4415	94.039
									1259.77	94.6346	93.5791	94.1539
									1260.25	94.6423	93.7134	94.2648
									1260.73	94.6502	93.8427	94.3704
									1261.22	94.6584	93.9652	94.47
									1261.7	94.6669	94.0799	94.563
									1262.18	94.6755	94.1862	94.6495
									1262.66	94.6842	94.2838	94.7296
									1263.15	94.6929	94.373	94.8038
									1263.63	94.7014	94.4542	94.8726
									1264.11	94.7097	94.5283	94.9365
									1264.59	94.718	94.5964	94.9963
									1265.07	94.7263	94.6596	95.0525
									1265.56	94.7346	94.7194	95.106
									1266.04	94.7429	94.777	95.1572
									1266.52	94.7512	94.8332	95.2066
									1267	94.7594	94.8886	95.2546
									1267.48	94.7674	94.9435	95.3012
									1267.97	94.7753	94.9979	95.3465
									1268.45	94.783	95.0518	95.3908
									1268.93	94.7905	95.1048	95.4342
									1269.41	94.798	95.1569	95.4769
									1269.9	94.8052	95.208	95.5194
									1270.38	94.8122	95.2582	95.5619
									1270.86	94.8187	95.3079	95.6049
									1271.34	94.8248	95.3573	95.6487
									1271.82	94.8304	95.4074	95.6939
									1272.31	94.8355	95.4591	95.7409
									1272.79	94.8402	95.5132	95.7902
									1273.27	94.8445	95.5707	95.8421
									1273.75	94.8484	95.6322	95.8969
									1274.23	94.8521	95.6979	95.9545
									1274.72	94.8556	95.7675	96.0146
									1275.2	94.8591	95.8403	96.0766
									1275.68	94.8629	95.9151	96.1398
									1276.16	94.867	95.9904	96.2032
									1276.64	94.8716	96.0648	96.2658
									1277.13	94.8767	96.1365	96.3267
									1277.61	94.8821	96.2043	96.3849
									1278.09	94.8877	96.2668	96.4394
									1278.57	94.8932	96.3232	96.4895
									1279.06	94.8985	96.3729	96.5346
									1279.54	94.9034	96.4158	96.5747
									1280.02	94.908	96.4525	96.6096
									1280.5	94.9124	96.4836	96.6397
									1280.98	94.9166	96.5101	96.6657
									1281.47	94.9206	96.5333	96.688
									1281.95	94.9246	96.5541	96.7075
									1282.43	94.9286	96.5735	96.7248
									1282.91	94.9325	96.592	96.7405
									1283.39	94.9367	96.6101	96.7551
									1283.88	94.941	96.6282	96.7692
									1284.36	94.9457	96.6462	96.7831
									1284.84	94.9506	96.6642	96.7972
									1285.32	94.9557	96.6821	96.8119
									1285.81	94.9608	96.6998	96.8271
									1286.29	94.9656	96.7171	96.843
									1286.77	94.9701	96.734	96.8594
									1287.25	94.9743	96.7506	96.8761
									1287.73	94.978	96.7669	96.8931
									1288.22	94.9812	96.7832	96.9102
									1288.7	94.984	96.7999	96.9272
									1289.18	94.9862	96.817	96.9439
									1289.66	94.9877	96.8348	96.9604
									1290.14	94.9884	96.8532	96.9764
									1290.63	94.9884	96.8721	96.992
									1291.11	94.9876	96.8912	97.0074
									1291.59	94.9862	96.9104	97.0225
									1292.07	94.9841	96.9294	97.0379
									1292.56	94.9814	96.948	97.0535
									1293.04	94.9781	96.966	97.0697
									1293.52	94.9739	96.9834	97.0864
									1294	94.9688	97.0002	97.1038
									1294.48	94.9627	97.0165	97.1217
									1294.97	94.9558	97.0327	97.14
									1295.45	94.948	97.0491	97.1586
									1295.93	94.9396	97.0661	97.1774
									1296.41	94.9305	97.0839	97.1962
									1296.89	94.9208	97.1027	97.2147
									1297.38	94.9104	97.1223	97.2327
									1297.86	94.8995	97.1423	97.2499
									1298.34	94.8879	97.162	97.2659
									1298.82	94.8758	97.1807	97.2805
									1299.31	94.8633	97.1978	97.2936
									1299.79	94.8505	97.2126	97.3051
									1300.27	94.8374	97.2246	97.3152
									1300.75	94.8241	97.2337	97.3239
									1301.23	94.8103	97.2397	97.3314
									1301.71	94.7962	97.2428	97.3378
									1302.2	94.7816	97.2434	97.3432
									1302.68	94.7668	97.2421	97.3478
									1303.16	94.7517	97.2394	97.3516
									1303.64	94.7365	97.236	97.3546
									1304.13	94.7214	97.2326	97.3568
									1304.61	94.7063	97.2295	97.3581
									1305.09	94.6914	97.2269	97.3584
									1305.57	94.6765	97.2248	97.3576
									1306.05	94.6618	97.223	97.3557
									1306.54	94.6475	97.221	97.3526
									1307.02	94.6338	97.2184	97.3487
									1307.5	94.6207	97.2149	97.3441
									1307.98	94.6086	97.2103	97.3393
									1308.46	94.5973	97.2044	97.3346
									1308.95	94.5869	97.1976	97.3305
									1309.43	94.5774	97.1903	97.3272
									1309.91	94.5688	97.1832	97.325
									1310.39	94.5614	97.177	97.3242
									1310.88	94.5552	97.1726	97.3251
									1311.36	94.5504	97.1707	97.3277
									1311.84	94.5473	97.172	97.3323
									1312.32	94.546	97.1769	97.339
									1312.8	94.5464	97.1851	97.3476
									1313.29	94.5487	97.1964	97.3581
									1313.77	94.5527	97.2102	97.3701
									1314.25	94.5587	97.2257	97.3835
									1314.73	94.5664	97.2421	97.3979
									1315.21	94.5761	97.2586	97.413
									1315.7	94.5874	97.2746	97.4286
									1316.18	94.6002	97.2895	97.4443
									1316.66	94.6142	97.3031	97.4596
									1317.14	94.6292	97.3151	97.4744
									1317.62	94.6451	97.3257	97.4882
									1318.11	94.6616	97.3351	97.5008
									1318.59	94.6789	97.3437	97.5124
									1319.07	94.6968	97.3519	97.5227
									1319.55	94.7153	97.3602	97.532
									1320.04	94.7342	97.3687	97.5403
									1320.52	94.7532	97.3775	97.5475
									1321	94.7722	97.3864	97.5536
									1321.48	94.7907	97.3949	97.5586
									1321.96	94.8089	97.4023	97.5624
									1322.45	94.8265	97.408	97.5651
									1322.93	94.8437	97.4113	97.5665
									1323.41	94.8605	97.4116	97.5667
									1323.89	94.8767	97.4087	97.5656
									1324.38	94.8922	97.4024	97.5631
									1324.86	94.9069	97.3927	97.5589
									1325.34	94.9209	97.38	97.553
									1325.82	94.9339	97.3651	97.5454
									1326.3	94.9462	97.3487	97.5361
									1326.79	94.9577	97.3318	97.5252
									1327.27	94.9684	97.315	97.5131
									1327.75	94.978	97.2991	97.5002
									1328.23	94.9866	97.2844	97.4869
									1328.71	94.9938	97.2713	97.4735
									1329.2	94.9995	97.2596	97.4606
									1329.68	95.0038	97.2492	97.4484
									1330.16	95.0066	97.2399	97.4373
									1330.64	95.0078	97.2315	97.4276
									1331.12	95.0076	97.2236	97.4193
									1331.61	95.0058	97.2162	97.4126
									1332.09	95.0026	97.2091	97.4071
									1332.57	94.9981	97.2022	97.4028
									1333.05	94.9927	97.1957	97.3992
									1333.54	94.9869	97.1896	97.396
									1334.02	94.9813	97.184	97.393
									1334.5	94.9763	97.1789	97.39
									1334.98	94.9724	97.1743	97.3868
									1335.46	94.9698	97.1698	97.3831
									1335.95	94.9685	97.1652	97.379
									1336.43	94.9683	97.1602	97.3741
									1336.91	94.9692	97.1542	97.3682
									1337.39	94.9711	97.147	97.3614
									1337.87	94.974	97.1382	97.3536
									1338.36	94.9776	97.1277	97.3449
									1338.84	94.982	97.1155	97.3357
									1339.32	94.9869	97.1019	97.326
									1339.8	94.992	97.0874	97.3164
									1340.29	94.9971	97.0727	97.307
									1340.77	95.0021	97.0584	97.2981
									1341.25	95.0069	97.0455	97.2899
									1341.73	95.0118	97.0348	97.2826
									1342.21	95.0166	97.0269	97.2766
									1342.69	95.0217	97.0224	97.2719
									1343.18	95.0268	97.0214	97.2687
									1343.66	95.0322	97.0236	97.2671
									1344.14	95.0377	97.0286	97.2669
									1344.62	95.0434	97.0355	97.2681
									1345.11	95.0494	97.0435	97.2704
									1345.59	95.0556	97.0515	97.2738
									1346.07	95.062	97.0588	97.2781
									1346.55	95.0686	97.0647	97.2831
									1347.03	95.075	97.0688	97.2885
									1347.52	95.081	97.0711	97.294
									1348	95.0865	97.0717	97.2994
									1348.48	95.0913	97.0708	97.3043
									1348.96	95.0956	97.069	97.3086
									1349.44	95.0993	97.0667	97.312
									1349.93	95.1027	97.0642	97.3145
									1350.41	95.1056	97.0618	97.3162
									1350.89	95.108	97.0597	97.3169
									1351.37	95.1097	97.0577	97.3167
									1351.86	95.1105	97.0556	97.3153
									1352.34	95.1102	97.0531	97.3128
									1352.82	95.1091	97.0496	97.3091
									1353.3	95.1072	97.0448	97.3044
									1353.78	95.1044	97.0382	97.2987
									1354.27	95.101	97.0298	97.2922
									1354.75	95.0967	97.0195	97.2853
									1355.23	95.0916	97.0074	97.2779
									1355.71	95.0855	96.994	97.2702
									1356.19	95.0787	96.9796	97.2621
									1356.68	95.0712	96.9647	97.2535
									1357.16	95.0633	96.9496	97.2444
									1357.64	95.0551	96.9344	97.2344
									1358.12	95.0465	96.9188	97.2233
									1358.61	95.0373	96.9025	97.2106
									1359.09	95.0269	96.8849	97.1959
									1359.57	95.0151	96.8654	97.1787
									1360.05	95.0014	96.8434	97.1587
									1360.53	94.9855	96.8183	97.1358
									1361.02	94.9673	96.7897	97.1101
									1361.5	94.9465	96.7576	97.0817
									1361.98	94.9231	96.7222	97.0512
									1362.46	94.8969	96.6841	97.0192
[truncated: 5,471 more rows]

## Sheet: Supplementary Fig.20
	Fig.S20	The size change of DOX-loaded liposomes in PBS with 10% FBS at 37 ℃.
		DOX-lipo			GA-P0-DOX-lipo			GA-P1-DOX-lipo			GA-P3-DOX-lipo			T/DOX-lipo			T@GA-P0-DOX-lipo			T@GA-P1-DOX-lipo			T@GA-P3-DOX-lipo
	0	103.4	99.1	107	109.1	112.6	113.2	91.63	100.2	98	106.9	111.8	111.6	99.34	99.14	100.23	92.93	113.8	97.79	99.99	104.4	101.1	107	110.3	116.2
	4	88.05	88.21	85.83	106.1	105.4	106.6	103	102.5	107.6	182.2	194.8	199.1	89.94	89.53	91.16	110.4	106.8	110.5	105	104	105.1	185.6	179.8	197
	8	92.71	92.52	94.97	118.9	114.9	119.5	116.5	140.3	140.1	257.6	250.7	267.5	93.31	93.3	96.38	119.3	112.6	115.2	121.1	120.3	120.7	236.5	237	240
	12	89.5	87.19	93.52	103.5	103.6	99.08	106.3	109.8	105.8	231.3	230.1	222.8	101.4	98.3	97.23	92.93	102.3	97.79	97.74	104.4	101.1	207	206.9	246.2
	24	155.5	147.2	150.1	154.8	157.6	153.1	177.8	182.4	179.8	285.5	304.8	309.4	142.8	161.7	159.4	143.2	155.9	155.4	174.2	170.5	169.7	282.5	292.9	300.2

[truncated: 26 more sheets: Supplementary Fig.22, Supplementary Fig.23, Supplementary Fig.24, Supplementary Fig.25, Supplementary Fig.26, Supplementary Fig.27, Supplementary Fig.30, Supplementary Fig.31, Supplementary Fig.32, Supplementary Fig.35, Supplementary Fig.37, Supplementary Fig.39 , Supplementary Fig.40, Supplementary Fig.41, Supplementary Fig.42, Supplementary Fig.44, Supplementary Fig.45, Supplementary Fig.46, Supplementary Fig.47, Supplementary Fig.48 …]
